# Supplementary material for: Hexa­kis­(1-benzyl-1H-imidazole-κN 3)manganese(II) bis­(perchlorate)
Source: Acta Crystallogr Sect E Struct Rep Online. 2011 Jun 22;67(Pt 7):m960. doi: 10.1107/S1600536811023531 (PMC3151807; doi:10.1107/S1600536811023531)
Supplement: Supplementary file 1 [file e-67-0m960-sup1.cif]

##############################################################################
#                                                                            #
# This CIF contains the data in a paper accepted for publication in          #
# Acta Crystallographica Section E. It conforms to the requirements of       #
# Notes for Authors for Acta Crystallographica Section E, and has been       #
# peer reviewed under the auspices of the IUCr Commission on Journals.       #
#                                                                            #
# Full details of the Crystallographic Information File format               #
# are given in the paper "The Crystallographic Information File (CIF):       #
# a New Standard Archive File for Crystallography" by S. R. Hall, F. H.      #
# Allen and I. D. Brown [Acta Cryst. (1991), A47, 655-685].                  #
#                                                                            #
# The current version of the core CIF dictionary is obtainable from          #
# ftp://ftp.iucr.org/pub/cif_core.dic.                                       #
#                                                                            #
# Software is freely available for graphical display of the structure(s)     #
# in this CIF. For information consult the CIF software page                 #
# http://www.iucr.org/resources/cif/software.                                #
#                                                                            #
# This file may be used for bona fide research purposes within the           #
# scientific community so long as proper attribution is given to the journal # 
# article from which it was obtained.                                        #
#                                                                            #
##############################################################################
data_I
_audit_creation_method     SHELXL-97
_chemical_name_systematic
;
Hexakis(1-benzyl-1<i>H</i>-imidazole-\k<i>N</i>^3^)manganese(II)
bis(perchlorate)
;
_chemical_name_common     ?
_chemical_formula_moiety     'C60 H60 Mn N12 2+, 2(Cl O4 -)'
_chemical_formula_sum     'C60 H60 Cl2 Mn N12 O8'
_chemical_formula_iupac     '[Mn (C10 H10 N2)6] (Cl O4)2'
_chemical_formula_weight     1203.04
_chemical_melting_point     ?
_symmetry_cell_setting     triclinic
_symmetry_space_group_name_H-M     'P -1'
_symmetry_space_group_name_Hall     '-P 1'
loop_
    _symmetry_equiv_pos_as_xyz
    'x, y, z'
    '-x, -y, -z'
_cell_length_a     9.2832(19)
_cell_length_b     12.744(3)
_cell_length_c     13.317(3)
_cell_angle_alpha     84.55(3)
_cell_angle_beta     79.56(3)
_cell_angle_gamma     75.87(3)
_cell_volume     1500.4(6)
_cell_formula_units_Z     1
_cell_measurement_reflns_used     4812
_cell_measurement_theta_min     4.56
_cell_measurement_theta_max     22.39
_cell_measurement_temperature     295(2)
_exptl_crystal_description     'Block'
_exptl_crystal_colour     'Yellow'
_exptl_crystal_size_max     0.28
_exptl_crystal_size_mid     0.27
_exptl_crystal_size_min     0.26
_exptl_crystal_density_diffrn     1.331
_exptl_crystal_density_meas     ?
_exptl_crystal_density_method     'not measured'
_exptl_crystal_F_000     627
_exptl_absorpt_coefficient_mu     0.373
_exptl_absorpt_correction_type     multi-scan
_exptl_absorpt_process_details     '(SADABS; Sheldrick, 1996)'
_exptl_absorpt_correction_T_min     0.7958
_exptl_absorpt_correction_T_max     0.8084
_exptl_special_details
;
;
_diffrn_ambient_temperature     295(2)
_diffrn_radiation_type     MoK\a
_diffrn_radiation_wavelength     0.71073
_diffrn_radiation_source     'fine-focus sealed tube'
_diffrn_radiation_monochromator     'graphite'
_diffrn_measurement_device_type     'Bruker APEX CCD'
_diffrn_measurement_method     '\f and \w'
_diffrn_detector_area_resol_mean     ?
_diffrn_reflns_number     15862
_diffrn_reflns_av_R_equivalents     0.0388
_diffrn_reflns_av_sigmaI/netI     0.0536
_diffrn_reflns_theta_min     3.12
_diffrn_reflns_theta_max     27.48
_diffrn_reflns_theta_full     27.48
_diffrn_measured_fraction_theta_max     0.994
_diffrn_measured_fraction_theta_full     0.994
_diffrn_reflns_limit_h_min     -12
_diffrn_reflns_limit_h_max     11
_diffrn_reflns_limit_k_min     -16
_diffrn_reflns_limit_k_max     16
_diffrn_reflns_limit_l_min     -17
_diffrn_reflns_limit_l_max     17
_diffrn_standards_number     ?
_diffrn_standards_interval_count     ?
_diffrn_standards_interval_time     ?
_diffrn_standards_decay_%     ?
_refine_special_details
;
;
_reflns_number_total     6832
_reflns_number_gt     5066
_reflns_threshold_expression     I>2\s(I)
_refine_ls_structure_factor_coef     Fsqd
_refine_ls_matrix_type     full
_refine_ls_R_factor_all     0.0910
_refine_ls_R_factor_gt     0.0622
_refine_ls_wR_factor_gt     0.1600
_refine_ls_wR_factor_ref     0.1875
_refine_ls_goodness_of_fit_ref     0.835
_refine_ls_restrained_S_all     0.835
_refine_ls_number_reflns     6832
_refine_ls_number_parameters     376
_refine_ls_number_restraints     0
_refine_ls_hydrogen_treatment     constr
_refine_ls_weighting_scheme     calc
_refine_ls_weighting_details
         'calc w=1/[\s^2^(Fo^2^)+(0.1228P)^2^+1.5062P] where P=(Fo^2^+2Fc^2^)/3'
_atom_sites_solution_hydrogens     geom
_atom_sites_solution_primary     direct
_atom_sites_solution_secondary     difmap
_refine_ls_shift/su_max     0.000
_refine_ls_shift/su_mean     0.000
_refine_diff_density_max     0.344
_refine_diff_density_min     -0.620
_refine_ls_extinction_method     none
_refine_ls_extinction_coef     ?
loop_
    _atom_type_symbol
    _atom_type_description
    _atom_type_scat_dispersion_real
    _atom_type_scat_dispersion_imag
    _atom_type_scat_source
    'C' 'C' 0.0033 0.0016
                         'International Tables Vol C Tables 4.2.6.8 and 6.1.1.4'
    'H' 'H' 0.0000 0.0000
                         'International Tables Vol C Tables 4.2.6.8 and 6.1.1.4'
    'N' 'N' 0.0061 0.0033
                         'International Tables Vol C Tables 4.2.6.8 and 6.1.1.4'
    'Mn' 'Mn' 0.3368 0.7283
                         'International Tables Vol C Tables 4.2.6.8 and 6.1.1.4'
    'O' 'O' 0.0106 0.0060
                         'International Tables Vol C Tables 4.2.6.8 and 6.1.1.4'
    'Cl' 'Cl' 0.1484 0.1585
                         'International Tables Vol C Tables 4.2.6.8 and 6.1.1.4'
_computing_data_collection     'SMART (Bruker, 2007)'
_computing_cell_refinement     'SAINT (Bruker, 2007)'
_computing_data_reduction     'SAINT (Bruker, 2007)'
_computing_structure_solution     'SHELXS97 (Sheldrick, 2008)'
_computing_structure_refinement     'SHELXL97 (Sheldrick, 2008)'
_computing_molecular_graphics     'SHELXTL (Sheldrick, 2008)'
_computing_publication_material     'SHELXTL (Sheldrick, 2008)'
loop_
    _atom_site_type_symbol
    _atom_site_label
    _atom_site_fract_x
    _atom_site_fract_y
    _atom_site_fract_z
    _atom_site_U_iso_or_equiv
    _atom_site_adp_type
    _atom_site_calc_flag
    _atom_site_refinement_flags
    _atom_site_occupancy
    _atom_site_symmetry_multiplicity
    _atom_site_disorder_assembly
    _atom_site_disorder_group
    Mn Mn1 1.0000 0.5000 0.0000 0.02471(16) Uani d S 1 2 . .
    N N3 0.9796(3) 0.35883(19) -0.06887(19) 0.0422(6) Uani d . 1 1 . .
    N N1 1.1493(3) 0.39905(19) 0.09564(18) 0.0412(5) Uani d . 1 1 . .
    N N5 0.8035(3) 0.4910(2) 0.11543(19) 0.0455(6) Uani d . 1 1 . .
    N N2 1.2826(3) 0.2585(2) 0.1725(2) 0.0477(6) Uani d . 1 1 . .
    N N4 0.9231(3) 0.2058(2) -0.0898(2) 0.0540(7) Uani d . 1 1 . .
    N N6 0.6644(3) 0.4632(2) 0.2627(2) 0.0558(7) Uani d . 1 1 . .
    C C11 0.7996(4) 0.4368(3) 0.2039(2) 0.0530(8) Uani d . 1 1 . .
    H H11A 0.8813 0.3859 0.2237 0.064 Uiso calc R 1 1 . .
    C C1 1.1700(3) 0.2942(2) 0.1194(2) 0.0429(6) Uani d . 1 1 . .
    H H1A 1.1128 0.2505 0.1014 0.051 Uiso calc R 1 1 . .
    C C21 0.8943(4) 0.2915(2) -0.0328(2) 0.0470(7) Uani d . 1 1 . .
    H H21A 0.8219 0.3022 0.0258 0.056 Uiso calc R 1 1 . .
    C C5 1.2858(4) 0.1390(3) 0.3294(3) 0.0535(8) Uani d . 1 1 . .
    C C4 1.3311(4) 0.1481(3) 0.2159(3) 0.0581(9) Uani d . 1 1 . .
    H H4A 1.4399 0.1249 0.1992 0.070 Uiso calc R 1 1 . .
    H H4B 1.2880 0.0997 0.1849 0.070 Uiso calc R 1 1 . .
    C C2 1.2564(4) 0.4302(3) 0.1362(3) 0.0561(8) Uani d . 1 1 . .
    H H2A 1.2699 0.5005 0.1320 0.067 Uiso calc R 1 1 . .
    C C25 0.7194(5) 0.1279(3) -0.1260(3) 0.0606(9) Uani d . 1 1 . .
    C C3 1.3391(4) 0.3448(3) 0.1830(3) 0.0605(9) Uani d . 1 1 . .
    H H3A 1.4192 0.3448 0.2161 0.073 Uiso calc R 1 1 . .
    C C22 1.0651(4) 0.3146(3) -0.1548(3) 0.0706(11) Uani d . 1 1 . .
    H H22A 1.1367 0.3447 -0.1981 0.085 Uiso calc R 1 1 . .
    C C15 0.6994(5) 0.4471(3) 0.4434(3) 0.0681(11) Uani d . 1 1 . .
    C C14 0.6202(5) 0.4179(4) 0.3652(3) 0.0761(12) Uani d . 1 1 . .
    H H14A 0.6417 0.3396 0.3635 0.091 Uiso calc R 1 1 . .
    H H14B 0.5124 0.4437 0.3856 0.091 Uiso calc R 1 1 . .
    C C12 0.6625(4) 0.5563(3) 0.1181(3) 0.0623(9) Uani d . 1 1 . .
    H H12A 0.6305 0.6048 0.0654 0.075 Uiso calc R 1 1 . .
    C C23 1.0310(5) 0.2205(4) -0.1686(4) 0.0799(14) Uani d . 1 1 . .
    H H23A 1.0736 0.1748 -0.2219 0.096 Uiso calc R 1 1 . .
    C C13 0.5767(4) 0.5398(4) 0.2083(3) 0.0712(11) Uani d . 1 1 . .
    H H13A 0.4766 0.5743 0.2293 0.085 Uiso calc R 1 1 . .
    C C17 0.7849(6) 0.5760(6) 0.5238(5) 0.1018(18) Uani d . 1 1 . .
    H H17A 0.7962 0.6461 0.5272 0.122 Uiso calc R 1 1 . .
    C C24 0.8506(5) 0.1142(3) -0.0708(3) 0.0695(11) Uani d . 1 1 . .
    H H24A 0.8163 0.1052 0.0020 0.083 Uiso calc R 1 1 . .
    H H24B 0.9245 0.0487 -0.0919 0.083 Uiso calc R 1 1 . .
    C C20 0.7495(7) 0.3705(5) 0.5150(4) 0.1027(17) Uani d . 1 1 . .
    H H20A 0.7380 0.3004 0.5128 0.123 Uiso calc R 1 1 . .
    C C27 0.6155(7) 0.1387(5) -0.2792(4) 0.0995(17) Uani d . 1 1 . .
    H H27A 0.6293 0.1409 -0.3502 0.119 Uiso calc R 1 1 . .
    C C29 0.4569(6) 0.1404(5) -0.1228(6) 0.115(2) Uani d . 1 1 . .
    H H29A 0.3617 0.1422 -0.0851 0.138 Uiso calc R 1 1 . .
    C C26 0.7371(6) 0.1290(4) -0.2298(4) 0.0850(13) Uani d . 1 1 . .
    H H26A 0.8328 0.1233 -0.2681 0.102 Uiso calc R 1 1 . .
    C C10 1.1399(5) 0.1396(4) 0.3710(4) 0.0858(13) Uani d . 1 1 . .
    H H10A 1.0682 0.1489 0.3284 0.103 Uiso calc R 1 1 . .
    C C6 1.3894(5) 0.1264(4) 0.3928(3) 0.0857(14) Uani d . 1 1 . .
    H H6A 1.4888 0.1274 0.3660 0.103 Uiso calc R 1 1 . .
    C C18 0.8349(7) 0.4956(8) 0.5945(5) 0.121(2) Uani d . 1 1 . .
    H H18A 0.8817 0.5106 0.6457 0.145 Uiso calc R 1 1 . .
    C C28 0.4775(7) 0.1447(4) -0.2246(6) 0.0987(17) Uani d . 1 1 . .
    H H28A 0.3957 0.1520 -0.2581 0.118 Uiso calc R 1 1 . .
    C C9 1.0982(9) 0.1267(5) 0.4738(5) 0.124(2) Uani d . 1 1 . .
    H H9A 0.9982 0.1284 0.5013 0.149 Uiso calc R 1 1 . .
    C C7 1.3462(9) 0.1120(6) 0.4965(4) 0.134(3) Uani d . 1 1 . .
    H H7A 1.4173 0.1026 0.5397 0.161 Uiso calc R 1 1 . .
    C C16 0.7176(5) 0.5507(4) 0.4475(3) 0.0757(12) Uani d . 1 1 . .
    H H16A 0.6844 0.6040 0.3988 0.091 Uiso calc R 1 1 . .
    C C30 0.5782(6) 0.1331(4) -0.0734(4) 0.0963(16) Uani d . 1 1 . .
    H H30A 0.5628 0.1318 -0.0024 0.116 Uiso calc R 1 1 . .
    C C8 1.2031(11) 0.1114(5) 0.5363(5) 0.139(3) Uani d . 1 1 . .
    H H8A 1.1756 0.1006 0.6065 0.167 Uiso calc R 1 1 . .
    C C19 0.8155(9) 0.3944(8) 0.5892(6) 0.132(3) Uani d . 1 1 . .
    H H19A 0.8484 0.3405 0.6376 0.159 Uiso calc R 1 1 . .
    Cl Cl1 0.79576(10) 0.12692(7) 0.22679(7) 0.0580(2) Uani d . 1 1 . .
    O O1 0.9416(3) 0.1287(3) 0.1713(2) 0.0833(9) Uani d . 1 1 . .
    O O3 0.6900(3) 0.2104(3) 0.1833(3) 0.0930(10) Uani d . 1 1 . .
    O O4 0.7860(4) 0.1465(3) 0.3315(3) 0.1030(11) Uani d . 1 1 . .
    O O2 0.7630(4) 0.0272(3) 0.2180(3) 0.1076(12) Uani d . 1 1 . .
loop_
    _atom_site_aniso_label
    _atom_site_aniso_U_11
    _atom_site_aniso_U_22
    _atom_site_aniso_U_33
    _atom_site_aniso_U_12
    _atom_site_aniso_U_13
    _atom_site_aniso_U_23
    Mn1 0.0268(3) 0.0249(3) 0.0220(3) -0.00701(19) -0.00161(19) -0.00076(18)
    N3 0.0437(13) 0.0387(13) 0.0442(13) -0.0072(10) -0.0073(11) -0.0077(10)
    N1 0.0440(13) 0.0419(13) 0.0386(12) -0.0113(10) -0.0092(10) 0.0017(10)
    N5 0.0448(14) 0.0474(14) 0.0433(14) -0.0153(11) 0.0038(11) -0.0063(11)
    N2 0.0529(15) 0.0432(14) 0.0461(14) -0.0068(11) -0.0154(12) 0.0042(11)
    N4 0.0567(16) 0.0424(14) 0.0689(18) -0.0108(12) -0.0206(14) -0.0142(13)
    N6 0.0570(17) 0.0605(17) 0.0476(15) -0.0247(14) 0.0190(13) -0.0155(13)
    C11 0.0571(19) 0.0523(18) 0.0439(17) -0.0162(15) 0.0123(15) -0.0041(14)
    C1 0.0465(16) 0.0396(15) 0.0440(16) -0.0131(12) -0.0094(13) 0.0019(12)
    C21 0.0607(19) 0.0396(15) 0.0444(16) -0.0158(14) -0.0116(14) -0.0047(13)
    C5 0.061(2) 0.0446(17) 0.0525(19) -0.0051(15) -0.0179(16) 0.0088(14)
    C4 0.073(2) 0.0418(17) 0.0540(19) -0.0006(16) -0.0169(17) 0.0063(14)
    C2 0.068(2) 0.0441(17) 0.064(2) -0.0168(15) -0.0312(18) 0.0044(15)
    C25 0.072(2) 0.0407(17) 0.078(3) -0.0212(16) -0.020(2) -0.0092(17)
    C3 0.067(2) 0.0539(19) 0.070(2) -0.0156(17) -0.0364(19) 0.0025(17)
    C22 0.058(2) 0.085(3) 0.074(2) -0.030(2) 0.0125(19) -0.042(2)
    C15 0.070(2) 0.072(2) 0.051(2) -0.017(2) 0.0224(18) -0.0111(18)
    C14 0.090(3) 0.083(3) 0.053(2) -0.042(2) 0.031(2) -0.015(2)
    C12 0.0468(19) 0.075(2) 0.059(2) -0.0089(17) -0.0002(16) -0.0042(18)
    C23 0.061(2) 0.091(3) 0.094(3) -0.027(2) 0.013(2) -0.062(3)
    C13 0.0459(19) 0.088(3) 0.071(3) -0.0093(19) 0.0129(18) -0.022(2)
    C17 0.083(3) 0.130(5) 0.096(4) -0.038(3) 0.016(3) -0.046(4)
    C24 0.090(3) 0.0420(18) 0.089(3) -0.0231(18) -0.038(2) -0.0039(18)
    C20 0.113(4) 0.096(4) 0.080(3) -0.004(3) 0.000(3) 0.007(3)
    C27 0.128(5) 0.104(4) 0.093(4) -0.057(4) -0.052(3) 0.007(3)
    C29 0.064(3) 0.133(5) 0.147(6) -0.014(3) -0.009(4) -0.039(4)
    C26 0.085(3) 0.103(4) 0.085(3) -0.049(3) -0.026(3) 0.006(3)
    C10 0.072(3) 0.092(3) 0.092(3) -0.025(2) -0.005(2) 0.004(3)
    C6 0.074(3) 0.105(4) 0.067(3) 0.010(2) -0.030(2) 0.000(2)
    C18 0.073(3) 0.204(8) 0.075(4) -0.011(5) -0.002(3) -0.034(5)
    C28 0.081(3) 0.076(3) 0.151(6) -0.018(3) -0.052(4) -0.009(3)
    C9 0.129(5) 0.105(4) 0.109(5) -0.022(4) 0.041(4) 0.014(4)
    C7 0.149(6) 0.156(6) 0.066(3) 0.046(5) -0.051(4) -0.006(3)
    C16 0.085(3) 0.076(3) 0.064(2) -0.027(2) 0.010(2) -0.016(2)
    C30 0.086(3) 0.105(4) 0.098(4) -0.018(3) -0.006(3) -0.038(3)
    C8 0.188(8) 0.111(5) 0.061(3) 0.034(5) 0.017(4) 0.028(3)
    C19 0.126(6) 0.150(7) 0.096(5) 0.005(5) -0.015(4) 0.009(5)
    Cl1 0.0584(5) 0.0493(5) 0.0669(5) -0.0173(4) -0.0080(4) 0.0016(4)
    O1 0.0582(16) 0.100(2) 0.091(2) -0.0260(16) -0.0023(15) 0.0013(18)
    O3 0.0729(19) 0.084(2) 0.107(2) 0.0009(16) -0.0150(18) 0.0226(18)
    O4 0.105(3) 0.133(3) 0.073(2) -0.028(2) -0.0112(19) -0.020(2)
    O2 0.127(3) 0.0634(19) 0.142(3) -0.047(2) -0.009(3) -0.010(2)
_geom_special_details
;
;
loop_
    _geom_bond_atom_site_label_1
    _geom_bond_atom_site_label_2
    _geom_bond_site_symmetry_2
    _geom_bond_distance
    _geom_bond_publ_flag
    Mn1 N1 . 2.158(2) y
    Mn1 N3 . 2.158(2) y
    Mn1 N5 . 2.181(2) y
    N3 C21 . 1.307(4) ?
    N3 C22 . 1.353(4) ?
    N1 C1 . 1.319(4) ?
    N1 C2 . 1.366(4) ?
    N5 C11 . 1.307(4) ?
    N5 C12 . 1.366(4) ?
    N2 C1 . 1.332(4) ?
    N2 C3 . 1.358(4) ?
    N2 C4 . 1.465(4) ?
    N4 C21 . 1.336(4) ?
    N4 C23 . 1.346(5) ?
    N4 C24 . 1.464(4) ?
    N6 C11 . 1.338(4) ?
    N6 C13 . 1.353(5) ?
    N6 C14 . 1.458(4) ?
    C11 H11A . 0.9300 ?
    C1 H1A . 0.9300 ?
    C21 H21A . 0.9300 ?
    C5 C6 . 1.362(5) ?
    C5 C10 . 1.366(6) ?
    C5 C4 . 1.495(5) ?
    C4 H4A . 0.9700 ?
    C4 H4B . 0.9700 ?
    C2 C3 . 1.341(5) ?
    C2 H2A . 0.9300 ?
    C25 C30 . 1.358(6) ?
    C25 C26 . 1.361(6) ?
    C25 C24 . 1.501(5) ?
    C3 H3A . 0.9300 ?
    C22 C23 . 1.349(5) ?
    C22 H22A . 0.9300 ?
    C15 C20 . 1.356(7) ?
    C15 C16 . 1.379(6) ?
    C15 C14 . 1.500(6) ?
    C14 H14A . 0.9700 ?
    C14 H14B . 0.9700 ?
    C12 C13 . 1.346(5) ?
    C12 H12A . 0.9300 ?
    C23 H23A . 0.9300 ?
    C13 H13A . 0.9300 ?
    C17 C18 . 1.376(9) ?
    C17 C16 . 1.384(7) ?
    C17 H17A . 0.9300 ?
    C24 H24A . 0.9700 ?
    C24 H24B . 0.9700 ?
    C20 C19 . 1.346(10) ?
    C20 H20A . 0.9300 ?
    C27 C28 . 1.342(8) ?
    C27 C26 . 1.382(7) ?
    C27 H27A . 0.9300 ?
    C29 C28 . 1.333(9) ?
    C29 C30 . 1.384(8) ?
    C29 H29A . 0.9300 ?
    C26 H26A . 0.9300 ?
    C10 C9 . 1.359(8) ?
    C10 H10A . 0.9300 ?
    C6 C7 . 1.375(7) ?
    C6 H6A . 0.9300 ?
    C18 C19 . 1.355(10) ?
    C18 H18A . 0.9300 ?
    C28 H28A . 0.9300 ?
    C9 C8 . 1.361(11) ?
    C9 H9A . 0.9300 ?
    C7 C8 . 1.339(10) ?
    C7 H7A . 0.9300 ?
    C16 H16A . 0.9300 ?
    C30 H30A . 0.9300 ?
    C8 H8A . 0.9300 ?
    C19 H19A . 0.9300 ?
    Cl1 O2 . 1.397(3) ?
    Cl1 O3 . 1.418(3) ?
    Cl1 O4 . 1.422(3) ?
    Cl1 O1 . 1.424(3) ?
loop_
    _geom_angle_atom_site_label_1
    _geom_angle_atom_site_label_2
    _geom_angle_atom_site_label_3
    _geom_angle_site_symmetry_1
    _geom_angle_site_symmetry_3
    _geom_angle
    _geom_angle_publ_flag
    N1 Mn1 N1 . 2_765 180.0000(10)
                                 ?
    N1 Mn1 N3 . 2_765 89.45(9) ?
    N1 Mn1 N3 2_765 2_765 90.55(9) ?
    N1 Mn1 N3 . . 90.55(9) ?
    N1 Mn1 N3 2_765 . 89.45(9) ?
    N3 Mn1 N3 2_765 . 180.00(12) ?
    N1 Mn1 N5 . . 91.52(10) ?
    N1 Mn1 N5 2_765 . 88.48(10) ?
    N3 Mn1 N5 2_765 . 89.34(10) ?
    N3 Mn1 N5 . . 90.66(10) ?
    N1 Mn1 N5 . 2_765 88.48(10) ?
    N1 Mn1 N5 2_765 2_765 91.52(10) ?
    N3 Mn1 N5 2_765 2_765 90.66(10) ?
    N3 Mn1 N5 . 2_765 89.34(10) ?
    N5 Mn1 N5 . 2_765 180.00(14) ?
    C21 N3 C22 . . 104.8(3) ?
    C21 N3 Mn1 . . 128.3(2) ?
    C22 N3 Mn1 . . 126.6(2) ?
    C1 N1 C2 . . 104.6(3) ?
    C1 N1 Mn1 . . 129.2(2) ?
    C2 N1 Mn1 . . 125.8(2) ?
    C11 N5 C12 . . 105.0(3) ?
    C11 N5 Mn1 . . 127.9(2) ?
    C12 N5 Mn1 . . 126.2(2) ?
    C1 N2 C3 . . 107.1(3) ?
    C1 N2 C4 . . 126.4(3) ?
    C3 N2 C4 . . 126.4(3) ?
    C21 N4 C23 . . 106.5(3) ?
    C21 N4 C24 . . 126.7(3) ?
    C23 N4 C24 . . 126.8(3) ?
    C11 N6 C13 . . 106.5(3) ?
    C11 N6 C14 . . 126.6(4) ?
    C13 N6 C14 . . 126.8(3) ?
    N5 C11 N6 . . 112.1(3) ?
    N5 C11 H11A . . 124.0 ?
    N6 C11 H11A . . 124.0 ?
    N1 C1 N2 . . 111.8(3) ?
    N1 C1 H1A . . 124.1 ?
    N2 C1 H1A . . 124.1 ?
    N3 C21 N4 . . 112.2(3) ?
    N3 C21 H21A . . 123.9 ?
    N4 C21 H21A . . 123.9 ?
    C6 C5 C10 . . 118.9(4) ?
    C6 C5 C4 . . 120.9(4) ?
    C10 C5 C4 . . 120.2(4) ?
    N2 C4 C5 . . 112.9(3) ?
    N2 C4 H4A . . 109.0 ?
    C5 C4 H4A . . 109.0 ?
    N2 C4 H4B . . 109.0 ?
    C5 C4 H4B . . 109.0 ?
    H4A C4 H4B . . 107.8 ?
    C3 C2 N1 . . 110.3(3) ?
    C3 C2 H2A . . 124.9 ?
    N1 C2 H2A . . 124.9 ?
    C30 C25 C26 . . 117.2(4) ?
    C30 C25 C24 . . 120.8(4) ?
    C26 C25 C24 . . 121.9(4) ?
    C2 C3 N2 . . 106.3(3) ?
    C2 C3 H3A . . 126.9 ?
    N2 C3 H3A . . 126.9 ?
    C23 C22 N3 . . 110.0(3) ?
    C23 C22 H22A . . 125.0 ?
    N3 C22 H22A . . 125.0 ?
    C20 C15 C16 . . 118.7(5) ?
    C20 C15 C14 . . 119.2(5) ?
    C16 C15 C14 . . 122.1(4) ?
    N6 C14 C15 . . 113.1(3) ?
    N6 C14 H14A . . 109.0 ?
    C15 C14 H14A . . 109.0 ?
    N6 C14 H14B . . 109.0 ?
    C15 C14 H14B . . 109.0 ?
    H14A C14 H14B . . 107.8 ?
    C13 C12 N5 . . 109.7(4) ?
    C13 C12 H12A . . 125.2 ?
    N5 C12 H12A . . 125.2 ?
    N4 C23 C22 . . 106.5(3) ?
    N4 C23 H23A . . 126.8 ?
    C22 C23 H23A . . 126.8 ?
    C12 C13 N6 . . 106.7(3) ?
    C12 C13 H13A . . 126.6 ?
    N6 C13 H13A . . 126.6 ?
    C18 C17 C16 . . 118.8(6) ?
    C18 C17 H17A . . 120.6 ?
    C16 C17 H17A . . 120.6 ?
    N4 C24 C25 . . 113.3(3) ?
    N4 C24 H24A . . 108.9 ?
    C25 C24 H24A . . 108.9 ?
    N4 C24 H24B . . 108.9 ?
    C25 C24 H24B . . 108.9 ?
    H24A C24 H24B . . 107.7 ?
    C19 C20 C15 . . 121.2(7) ?
    C19 C20 H20A . . 119.4 ?
    C15 C20 H20A . . 119.4 ?
    C28 C27 C26 . . 119.9(5) ?
    C28 C27 H27A . . 120.0 ?
    C26 C27 H27A . . 120.0 ?
    C28 C29 C30 . . 119.5(6) ?
    C28 C29 H29A . . 120.3 ?
    C30 C29 H29A . . 120.3 ?
    C25 C26 C27 . . 121.1(5) ?
    C25 C26 H26A . . 119.4 ?
    C27 C26 H26A . . 119.4 ?
    C9 C10 C5 . . 120.9(6) ?
    C9 C10 H10A . . 119.5 ?
    C5 C10 H10A . . 119.5 ?
    C5 C6 C7 . . 119.7(5) ?
    C5 C6 H6A . . 120.2 ?
    C7 C6 H6A . . 120.2 ?
    C19 C18 C17 . . 119.8(7) ?
    C19 C18 H18A . . 120.1 ?
    C17 C18 H18A . . 120.1 ?
    C29 C28 C27 . . 120.5(5) ?
    C29 C28 H28A . . 119.8 ?
    C27 C28 H28A . . 119.8 ?
    C10 C9 C8 . . 119.8(6) ?
    C10 C9 H9A . . 120.1 ?
    C8 C9 H9A . . 120.1 ?
    C8 C7 C6 . . 120.8(6) ?
    C8 C7 H7A . . 119.6 ?
    C6 C7 H7A . . 119.6 ?
    C15 C16 C17 . . 120.5(5) ?
    C15 C16 H16A . . 119.8 ?
    C17 C16 H16A . . 119.8 ?
    C25 C30 C29 . . 121.8(5) ?
    C25 C30 H30A . . 119.1 ?
    C29 C30 H30A . . 119.1 ?
    C7 C8 C9 . . 119.9(5) ?
    C7 C8 H8A . . 120.1 ?
    C9 C8 H8A . . 120.1 ?
    C20 C19 C18 . . 121.1(7) ?
    C20 C19 H19A . . 119.5 ?
    C18 C19 H19A . . 119.5 ?
    O2 Cl1 O3 . . 109.1(2) ?
    O2 Cl1 O4 . . 110.3(2) ?
    O3 Cl1 O4 . . 108.7(2) ?
    O2 Cl1 O1 . . 109.8(2) ?
    O3 Cl1 O1 . . 107.8(2) ?
    O4 Cl1 O1 . . 111.0(2) ?
loop_
    _geom_torsion_atom_site_label_1
    _geom_torsion_atom_site_label_2
    _geom_torsion_atom_site_label_3
    _geom_torsion_atom_site_label_4
    _geom_torsion_site_symmetry_1
    _geom_torsion_site_symmetry_2
    _geom_torsion_site_symmetry_3
    _geom_torsion_site_symmetry_4
    _geom_torsion
    _geom_torsion_publ_flag
    N1 Mn1 N3 C21 . . . . 80.4(3) ?
    N1 Mn1 N3 C21 2_765 . . . -99.6(3) ?
    N5 Mn1 N3 C21 . . . . -11.1(3) ?
    N5 Mn1 N3 C21 2_765 . . . 168.9(3) ?
    N1 Mn1 N3 C22 . . . . -92.2(3) ?
    N1 Mn1 N3 C22 2_765 . . . 87.8(3) ?
    N5 Mn1 N3 C22 . . . . 176.3(3) ?
    N5 Mn1 N3 C22 2_765 . . . -3.7(3) ?
    N3 Mn1 N1 C1 2_765 . . . 161.6(3) ?
    N3 Mn1 N1 C1 . . . . -18.4(3) ?
    N5 Mn1 N1 C1 . . . . 72.3(3) ?
    N5 Mn1 N1 C1 2_765 . . . -107.7(3) ?
    N3 Mn1 N1 C2 2_765 . . . -26.1(3) ?
    N3 Mn1 N1 C2 . . . . 153.9(3) ?
    N5 Mn1 N1 C2 . . . . -115.4(3) ?
    N5 Mn1 N1 C2 2_765 . . . 64.6(3) ?
    N1 Mn1 N5 C11 . . . . -2.1(3) ?
    N1 Mn1 N5 C11 2_765 . . . 177.9(3) ?
    N3 Mn1 N5 C11 2_765 . . . -91.6(3) ?
    N3 Mn1 N5 C11 . . . . 88.4(3) ?
    N1 Mn1 N5 C12 . . . . 165.2(3) ?
    N1 Mn1 N5 C12 2_765 . . . -14.8(3) ?
    N3 Mn1 N5 C12 2_765 . . . 75.7(3) ?
    N3 Mn1 N5 C12 . . . . -104.3(3) ?
    C12 N5 C11 N6 . . . . 0.3(4) ?
    Mn1 N5 C11 N6 . . . . 169.7(2) ?
    C13 N6 C11 N5 . . . . -0.5(4) ?
    C14 N6 C11 N5 . . . . 179.3(3) ?
    C2 N1 C1 N2 . . . . 0.2(4) ?
    Mn1 N1 C1 N2 . . . . 173.80(19) ?
    C3 N2 C1 N1 . . . . -0.5(4) ?
    C4 N2 C1 N1 . . . . 176.5(3) ?
    C22 N3 C21 N4 . . . . 1.4(4) ?
    Mn1 N3 C21 N4 . . . . -172.5(2) ?
    C23 N4 C21 N3 . . . . -1.6(4) ?
    C24 N4 C21 N3 . . . . 178.9(3) ?
    C1 N2 C4 C5 . . . . -105.6(4) ?
    C3 N2 C4 C5 . . . . 70.8(5) ?
    C6 C5 C4 N2 . . . . -106.6(4) ?
    C10 C5 C4 N2 . . . . 75.7(5) ?
    C1 N1 C2 C3 . . . . 0.2(4) ?
    Mn1 N1 C2 C3 . . . . -173.7(2) ?
    N1 C2 C3 N2 . . . . -0.5(4) ?
    C1 N2 C3 C2 . . . . 0.6(4) ?
    C4 N2 C3 C2 . . . . -176.4(3) ?
    C21 N3 C22 C23 . . . . -0.7(5) ?
    Mn1 N3 C22 C23 . . . . 173.3(3) ?
    C11 N6 C14 C15 . . . . 67.0(5) ?
    C13 N6 C14 C15 . . . . -113.2(5) ?
    C20 C15 C14 N6 . . . . -138.7(4) ?
    C16 C15 C14 N6 . . . . 44.1(5) ?
    C11 N5 C12 C13 . . . . 0.0(4) ?
    Mn1 N5 C12 C13 . . . . -169.7(3) ?
    C21 N4 C23 C22 . . . . 1.0(5) ?
    C24 N4 C23 C22 . . . . -179.5(4) ?
    N3 C22 C23 N4 . . . . -0.2(5) ?
    N5 C12 C13 N6 . . . . -0.3(5) ?
    C11 N6 C13 C12 . . . . 0.4(4) ?
    C14 N6 C13 C12 . . . . -179.4(4) ?
    C21 N4 C24 C25 . . . . 93.9(4) ?
    C23 N4 C24 C25 . . . . -85.5(5) ?
    C30 C25 C24 N4 . . . . -117.2(4) ?
    C26 C25 C24 N4 . . . . 66.7(5) ?
    C16 C15 C20 C19 . . . . 0.2(8) ?
    C14 C15 C20 C19 . . . . -177.2(5) ?
    C30 C25 C26 C27 . . . . 2.0(7) ?
    C24 C25 C26 C27 . . . . 178.2(4) ?
    C28 C27 C26 C25 . . . . -1.4(8) ?
    C6 C5 C10 C9 . . . . -0.7(7) ?
    C4 C5 C10 C9 . . . . 177.2(5) ?
    C10 C5 C6 C7 . . . . 1.5(7) ?
    C4 C5 C6 C7 . . . . -176.3(5) ?
    C16 C17 C18 C19 . . . . -0.9(8) ?
    C30 C29 C28 C27 . . . . 2.1(10) ?
    C26 C27 C28 C29 . . . . -0.7(9) ?
    C5 C10 C9 C8 . . . . -1.0(9) ?
    C5 C6 C7 C8 . . . . -0.7(10) ?
    C20 C15 C16 C17 . . . . -0.4(6) ?
    C14 C15 C16 C17 . . . . 176.9(4) ?
    C18 C17 C16 C15 . . . . 0.8(7) ?
    C26 C25 C30 C29 . . . . -0.6(8) ?
    C24 C25 C30 C29 . . . . -176.8(5) ?
    C28 C29 C30 C25 . . . . -1.5(9) ?
    C6 C7 C8 C9 . . . . -1.0(11) ?
    C10 C9 C8 C7 . . . . 1.8(11) ?
    C15 C20 C19 C18 . . . . -0.3(10) ?
    C17 C18 C19 C20 . . . . 0.7(10) ?
loop_
    _geom_hbond_atom_site_label_D
    _geom_hbond_atom_site_label_H
    _geom_hbond_atom_site_label_A
    _geom_hbond_site_symmetry_A
    _geom_hbond_distance_DH
    _geom_hbond_distance_HA
    _geom_hbond_distance_DA
    _geom_hbond_angle_DHA
    C1 H1A O1 1_555 0.93 2.49 3.286(4) 144
    C14 H14A O4 1_555 0.97 2.53 3.461(6) 160
    C21 H21A O3 1_555 0.93 2.56 3.371(5) 145
    C24 H24B O1 2_755 0.97 2.53 3.469(5) 164
_iucr_refine_instructions_details
;
TITL 1 in P-1
CELL  0.71073    9.2832   12.7440   13.3170    84.550    79.560    75.870
ZERR  1           0.0019    0.0030    0.0030     0.030     0.030     0.030
LATT 1
SFAC C  H  N  Mn O  Cl
UNIT 60 60 12 1 8 2
L.S. 10
ACTA
BOND $H
FMAP 2
PLAN 0
CONF
WGHT    0.122800    1.506200
FVAR       0.60775
MN1   4   1.00000   0.50000   0.00000  10.50000   0.02676   0.02494 =
       0.02196  -0.00076  -0.00161  -0.00701
N3    3   0.97964   0.35883  -0.06887  11.00000   0.04374   0.03868 =
       0.04422  -0.00769  -0.00731  -0.00723
N1    3   1.14928   0.39905   0.09564  11.00000   0.04397   0.04186 =
       0.03860   0.00172  -0.00915  -0.01131
N5    3   0.80353   0.49098   0.11543  11.00000   0.04476   0.04736 =
       0.04330  -0.00628   0.00377  -0.01525
N2    3   1.28264   0.25846   0.17247  11.00000   0.05292   0.04318 =
       0.04613   0.00424  -0.01543  -0.00684
N4    3   0.92313   0.20575  -0.08982  11.00000   0.05665   0.04239 =
       0.06891  -0.01421  -0.02060  -0.01082
N6    3   0.66435   0.46317   0.26272  11.00000   0.05704   0.06054 =
       0.04757  -0.01545   0.01900  -0.02466
C11   1   0.79960   0.43680   0.20394  11.00000   0.05707   0.05229 =
       0.04394  -0.00413   0.01233  -0.01617
AFIX  43
H11A  2   0.88127   0.38588   0.22372  11.00000  -1.20000
AFIX   0
C1    1   1.16998   0.29420   0.11944  11.00000   0.04654   0.03961 =
       0.04403   0.00185  -0.00944  -0.01306
AFIX  43
H1A   2   1.11284   0.25052   0.10139  11.00000  -1.20000
AFIX   0
C21   1   0.89434   0.29155  -0.03281  11.00000   0.06074   0.03960 =
       0.04444  -0.00469  -0.01165  -0.01581
AFIX  43
H21A  2   0.82192   0.30218   0.02579  11.00000  -1.20000
AFIX   0
C5    1   1.28583   0.13897   0.32939  11.00000   0.06064   0.04457 =
       0.05253   0.00881  -0.01795  -0.00510
C4    1   1.33114   0.14808   0.21593  11.00000   0.07265   0.04177 =
       0.05395   0.00631  -0.01689  -0.00058
AFIX  23
H4A   2   1.43985   0.12489   0.19917  11.00000  -1.20000
H4B   2   1.28798   0.09969   0.18487  11.00000  -1.20000
AFIX   0
C2    1   1.25638   0.43021   0.13623  11.00000   0.06819   0.04409 =
       0.06446   0.00443  -0.03120  -0.01676
AFIX  43
H2A   2   1.26994   0.50052   0.13203  11.00000  -1.20000
AFIX   0
C25   1   0.71935   0.12785  -0.12602  11.00000   0.07175   0.04068 =
       0.07795  -0.00923  -0.02005  -0.02116
C3    1   1.33914   0.34485   0.18301  11.00000   0.06686   0.05395 =
       0.07010   0.00253  -0.03636  -0.01556
AFIX  43
H3A   2   1.41922   0.34481   0.21607  11.00000  -1.20000
AFIX   0
C22   1   1.06505   0.31464  -0.15482  11.00000   0.05848   0.08467 =
       0.07432  -0.04191   0.01246  -0.02988
AFIX  43
H22A  2   1.13670   0.34473  -0.19806  11.00000  -1.20000
AFIX   0
C15   1   0.69941   0.44710   0.44340  11.00000   0.06995   0.07221 =
       0.05131  -0.01110   0.02241  -0.01692
C14   1   0.62015   0.41786   0.36516  11.00000   0.08971   0.08275 =
       0.05317  -0.01479   0.03089  -0.04177
AFIX  23
H14A  2   0.64168   0.33958   0.36355  11.00000  -1.20000
H14B  2   0.51237   0.44368   0.38556  11.00000  -1.20000
AFIX   0
C12   1   0.66248   0.55627   0.11806  11.00000   0.04680   0.07486 =
       0.05925  -0.00416  -0.00022  -0.00888
AFIX  43
H12A  2   0.63054   0.60478   0.06543  11.00000  -1.20000
AFIX   0
C23   1   1.03099   0.22050  -0.16856  11.00000   0.06123   0.09118 =
       0.09369  -0.06162   0.01336  -0.02747
AFIX  43
H23A  2   1.07364   0.17481  -0.22193  11.00000  -1.20000
AFIX   0
C13   1   0.57673   0.53976   0.20834  11.00000   0.04588   0.08774 =
       0.07134  -0.02158   0.01293  -0.00926
AFIX  43
H13A  2   0.47663   0.57430   0.22931  11.00000  -1.20000
AFIX   0
C17   1   0.78494   0.57601   0.52382  11.00000   0.08292   0.13026 =
       0.09575  -0.04643   0.01626  -0.03844
AFIX  43
H17A  2   0.79623   0.64605   0.52724  11.00000  -1.20000
AFIX   0
C24   1   0.85063   0.11423  -0.07082  11.00000   0.09035   0.04204 =
       0.08916  -0.00387  -0.03785  -0.02313
AFIX  23
H24A  2   0.81629   0.10523   0.00205  11.00000  -1.20000
H24B  2   0.92445   0.04872  -0.09191  11.00000  -1.20000
AFIX   0
C20   1   0.74951   0.37055   0.51502  11.00000   0.11328   0.09578 =
       0.07964   0.00713   0.00045  -0.00401
AFIX  43
H20A  2   0.73803   0.30036   0.51280  11.00000  -1.20000
AFIX   0
C27   1   0.61553   0.13865  -0.27921  11.00000   0.12833   0.10367 =
       0.09260   0.00739  -0.05160  -0.05669
AFIX  43
H27A  2   0.62933   0.14091  -0.35024  11.00000  -1.20000
AFIX   0
C29   1   0.45688   0.14036  -0.12276  11.00000   0.06394   0.13276 =
       0.14687  -0.03856  -0.00876  -0.01383
AFIX  43
H29A  2   0.36166   0.14217  -0.08512  11.00000  -1.20000
AFIX   0
C26   1   0.73713   0.12904  -0.22978  11.00000   0.08484   0.10252 =
       0.08458   0.00580  -0.02634  -0.04903
AFIX  43
H26A  2   0.83276   0.12328  -0.26808  11.00000  -1.20000
AFIX   0
C10   1   1.13995   0.13956   0.37100  11.00000   0.07225   0.09160 =
       0.09181   0.00351  -0.00475  -0.02532
AFIX  43
H10A  2   1.06821   0.14888   0.32840  11.00000  -1.20000
AFIX   0
C6    1   1.38937   0.12635   0.39278  11.00000   0.07415   0.10545 =
       0.06725  -0.00033  -0.02957   0.00999
AFIX  43
H6A   2   1.48878   0.12743   0.36600  11.00000  -1.20000
AFIX   0
C18   1   0.83486   0.49557   0.59451  11.00000   0.07287   0.20380 =
       0.07531  -0.03435  -0.00164  -0.01074
AFIX  43
H18A  2   0.88171   0.51065   0.64575  11.00000  -1.20000
AFIX   0
C28   1   0.47752   0.14472  -0.22464  11.00000   0.08104   0.07628 =
       0.15148  -0.00864  -0.05159  -0.01772
AFIX  43
H28A  2   0.39569   0.15202  -0.25812  11.00000  -1.20000
AFIX   0
C9    1   1.09815   0.12672   0.47378  11.00000   0.12889   0.10523 =
       0.10874   0.01382   0.04145  -0.02250
AFIX  43
H9A   2   0.99816   0.12838   0.50128  11.00000  -1.20000
AFIX   0
C7    1   1.34622   0.11202   0.49653  11.00000   0.14909   0.15591 =
       0.06613  -0.00600  -0.05093   0.04646
AFIX  43
H7A   2   1.41728   0.10262   0.53965  11.00000  -1.20000
AFIX   0
C16   1   0.71760   0.55075   0.44754  11.00000   0.08506   0.07645 =
       0.06402  -0.01568   0.00993  -0.02744
AFIX  43
H16A  2   0.68440   0.60404   0.39875  11.00000  -1.20000
AFIX   0
C30   1   0.57825   0.13312  -0.07344  11.00000   0.08586   0.10525 =
       0.09823  -0.03823  -0.00564  -0.01752
AFIX  43
H30A  2   0.56276   0.13183  -0.00240  11.00000  -1.20000
AFIX   0
C8    1   1.20314   0.11142   0.53631  11.00000   0.18797   0.11128 =
       0.06082   0.02822   0.01735   0.03355
AFIX  43
H8A   2   1.17559   0.10057   0.60653  11.00000  -1.20000
AFIX   0
C19   1   0.81553   0.39436   0.58920  11.00000   0.12649   0.15017 =
       0.09618   0.00901  -0.01494   0.00455
AFIX  43
H19A  2   0.84842   0.34048   0.63759  11.00000  -1.20000
AFIX   0
CL1   6   0.79576   0.12692   0.22679  11.00000   0.05838   0.04932 =
       0.06693   0.00156  -0.00798  -0.01727
O1    5   0.94155   0.12869   0.17132  11.00000   0.05819   0.09976 =
       0.09101   0.00128  -0.00232  -0.02600
O3    5   0.68996   0.21039   0.18333  11.00000   0.07287   0.08354 =
       0.10726   0.02257  -0.01497   0.00091
O4    5   0.78596   0.14645   0.33146  11.00000   0.10529   0.13273 =
       0.07274  -0.01965  -0.01120  -0.02785
O2    5   0.76301   0.02721   0.21800  11.00000   0.12663   0.06342 =
       0.14200  -0.00966  -0.00925  -0.04706
HKLF 4
END
;
data_global
_journal_date_recd_electronic     2011-06-06
_journal_date_accepted     2011-06-16
_journal_name_full     'Acta Crystallographica, Section E'
_journal_year     2011
_journal_volume     67
_journal_issue      7
_journal_page_first     m960
_journal_page_last     m960
_journal_paper_category     QM
_journal_coeditor_code     HY2441
_publ_contact_author_name     'Gui-Ying Dong'
_publ_contact_author_address
;
 College of Chemical Engineering
 Hebei United University
 Tangshan 063009
 People's Republic of China
;
_publ_contact_author_email     tsdgying@126.com
_publ_contact_author_fax     '+86 0315-2592170'
_publ_contact_author_phone     '+86 0315-2592169'
_publ_section_title
;
Hexakis(1-benzyl-1<i>H</i>-imidazole-\k<i>N</i>^3^)manganese(II)
bis(perchlorate)
;
loop_
    _publ_author_name
    _publ_author_address
    'Dong, Gui-Ying'
;
College of Chemical Engineering
Hebei United University
Tangshan 063009
People's Republic of China
;
    'Liu, Tong-Fei'
;
College of Chemical Engineering
Hebei United University
Tangshan 063009
People's Republic of China
;
    'He, Cui-Hong'
;
College of Chemical Engineering
Hebei United University
Tangshan 063009
People's Republic of China
;
    'Deng, Xiao-Chen'
;
Qian'an College
Hebei United University
Tangshan 063009
People's Republic of China
;
    'Shi, Xiao-Ge'
;
Qian'an College
Hebei United University
Tangshan 063009
People's Republic of China
;
