# Supplementary material for: Hexa­kis­(1-benzyl-1H-imidazole-κN 3)manganese(II) bis­(perchlorate)
Source: Acta Crystallogr Sect E Struct Rep Online. 2011 Jun 22;67(Pt 7):m960. doi: 10.1107/S1600536811023531 (PMC3151807; doi:10.1107/S1600536811023531)
Supplement: Supplementary file 2 [file e-67-0m960-Isup2.hkl]

# 
# h,k,l, Fc-squared, Fo-squared, sigma(Fo-squared) and status flag 
# 
data_I
_shelx_title ' 1 in P-1' 
_shelx_refln_list_code          4 
_shelx_F_calc_maximum      168.52 
_exptl_crystal_F_000       627.00 
_reflns_d_resolution_high  0.7701 
 
loop_ 
 _symmetry_equiv_pos_as_xyz 
 'x, y, z' 
 '-x, -y, -z' 
 
_cell_length_a     9.2832 
_cell_length_b    12.7440 
_cell_length_c    13.3170 
_cell_angle_alpha  84.550 
_cell_angle_beta   79.560 
_cell_angle_gamma  75.870 
 
_shelx_F_squared_multiplier     1.000 
 
loop_ 
 _refln_index_h 
 _refln_index_k 
 _refln_index_l 
 _refln_F_squared_calc 
 _refln_F_squared_meas 
 _refln_F_squared_sigma 
 _refln_observed_status 
   2   0   0    10369.27     7851.72     48.83 o 
   3   0   0      174.91      208.61      6.19 o 
   4   0   0      571.83      501.69      7.96 o 
   5   0   0      572.26      510.88      9.52 o 
   6   0   0      344.79      362.78     10.09 o 
   7   0   0       21.61       21.44      2.94 o 
   8   0   0       24.79       23.23      3.62 o 
   9   0   0       33.05       36.44      8.35 o 
  10   0   0       55.38       46.96      8.66 o 
  11   0   0       21.96       17.89      7.28 o 
 -11   1   0       47.02       41.55     10.40 o 
 -10   1   0       29.25       37.00      9.19 o 
  -9   1   0        1.67        6.32      6.55 o 
  -8   1   0        3.24        7.50      4.95 o 
  -7   1   0      142.05      124.17      6.38 o 
  -6   1   0     1486.33     1464.21     24.06 o 
  -5   1   0      665.43      730.52     15.29 o 
  -4   1   0        0.22        5.31      2.85 o 
  -3   1   0      136.53      156.05      4.44 o 
  -2   1   0      624.84      594.39      7.40 o 
  -1   1   0     1865.47     1830.24     11.00 o 
   2   1   0      847.12      679.54      6.92 o 
   3   1   0     2468.36     2213.88     21.81 o 
   4   1   0      167.54      205.95      4.46 o 
   5   1   0       29.80       39.39      2.57 o 
   6   1   0      110.79      125.23      5.27 o 
   7   1   0      335.17      345.59      9.71 o 
   8   1   0      186.61      191.59      7.69 o 
   9   1   0      215.93      193.78      8.69 o 
  10   1   0        3.28        7.56      5.16 o 
  11   1   0        1.45       -0.33      4.77 o 
 -11   2   0       33.86       42.46      9.84 o 
 -10   2   0       22.06       16.72      7.27 o 
  -9   2   0      185.59      172.74     13.71 o 
  -8   2   0       64.96       73.19      8.44 o 
  -7   2   0       40.26       51.18      4.18 o 
  -6   2   0       21.83       24.78      3.00 o 
  -5   2   0      497.87      524.09     11.48 o 
  -4   2   0      743.40      739.32     11.83 o 
  -3   2   0      579.79      564.00      8.30 o 
  -2   2   0     2572.50     2184.28     20.36 o 
  -1   2   0     2764.66     2211.11     17.29 o 
   0   2   0     1710.08     1646.53     32.11 o 
   1   2   0     1277.22     1495.24     17.12 o 
   2   2   0        1.13        2.66      0.64 o 
   3   2   0      891.84      774.70      9.89 o 
   4   2   0       59.18       72.64      5.05 o 
   5   2   0     2020.93     2029.72     27.82 o 
   6   2   0      994.33      982.81     18.21 o 
   7   2   0       62.48       78.49      7.24 o 
   8   2   0       45.70       42.61      3.93 o 
   9   2   0       12.51        8.04      6.46 o 
  10   2   0       21.24       18.46      6.69 o 
  11   2   0        0.18       12.00     14.70 o 
 -10   3   0       38.60       46.39      9.79 o 
  -9   3   0       14.45       13.08      9.98 o 
  -8   3   0        0.16        0.70      3.71 o 
  -7   3   0       85.88       76.28     10.44 o 
  -6   3   0      636.67      632.63     13.64 o 
  -5   3   0      557.12      628.88     12.73 o 
  -4   3   0       13.74       23.65      2.43 o 
  -3   3   0       65.64       51.17      4.38 o 
  -2   3   0       87.70       77.91      2.35 o 
  -1   3   0       49.43       48.88      1.56 o 
   0   3   0    28399.80    18703.87    116.38 o 
   1   3   0     1362.92     1171.95     19.89 o 
   2   3   0     1148.05      952.97     13.50 o 
   3   3   0     1218.26     1321.58     15.76 o 
   4   3   0     1015.14      896.61     12.94 o 
   5   3   0       42.92       28.59      2.44 o 
   6   3   0       84.86       71.38      3.61 o 
   7   3   0        9.77       12.84      2.48 o 
   8   3   0       33.30       33.59      4.16 o 
   9   3   0      116.65      119.63      7.21 o 
  10   3   0      114.29      101.48     13.19 o 
  11   3   0        0.10       23.65     19.79 o 
 -10   4   0        3.07       12.06     14.58 o 
  -9   4   0        0.46       22.13      6.98 o 
  -8   4   0        8.54        5.71      5.21 o 
  -7   4   0      255.44      275.72     13.81 o 
  -6   4   0      174.77      182.96     13.94 o 
  -5   4   0       67.61       63.07      4.59 o 
  -4   4   0      277.05      270.76      6.69 o 
  -3   4   0      783.70      723.71     11.63 o 
  -2   4   0      553.01      566.51      8.75 o 
  -1   4   0     1015.46     1079.43     29.77 o 
   0   4   0    10465.29     8276.01    122.03 o 
   1   4   0      264.94      273.21      4.45 o 
   2   4   0     1306.73     1473.96     16.47 o 
   3   4   0      914.37      844.07     11.81 o 
   4   4   0       93.00      102.44      3.42 o 
   5   4   0       37.85       48.78      2.91 o 
   6   4   0        2.66        0.64      1.62 o 
   7   4   0       58.74       62.92      4.46 o 
   8   4   0       99.43       85.15      5.71 o 
   9   4   0      202.48      194.54      9.06 o 
  10   4   0      106.74       91.92      7.03 o 
  11   4   0       36.13       59.92     15.00 o 
 -10   5   0       20.33       13.61      8.17 o 
  -9   5   0       21.03       32.81      7.92 o 
  -8   5   0        3.94       15.66     10.83 o 
  -7   5   0       33.52       30.05      6.25 o 
  -6   5   0        3.45        5.68      3.89 o 
  -5   5   0        9.79       10.38      5.32 o 
  -4   5   0      230.71      226.91      7.96 o 
  -3   5   0      152.16      174.60      5.18 o 
  -2   5   0       54.75       37.96      2.32 o 
  -1   5   0       70.37       91.52      2.92 o 
   0   5   0     3420.88     3171.81     44.86 o 
   1   5   0     1235.93     1115.35     14.13 o 
   2   5   0      454.86      425.63     12.81 o 
   3   5   0      803.65      729.73     11.40 o 
   4   5   0       21.39       19.09      2.18 o 
   5   5   0     1799.03     1873.52     28.51 o 
   6   5   0      653.45      627.04     13.35 o 
   7   5   0        9.31       10.31      2.76 o 
   8   5   0       67.58       61.10      8.69 o 
   9   5   0       20.12       17.87      4.11 o 
  10   5   0       99.02      104.91      8.10 o 
  11   5   0       63.22       66.71     17.30 o 
  -9   6   0       17.32       21.81      8.12 o 
  -8   6   0        0.15        6.17      6.65 o 
  -7   6   0       16.63       15.91      5.74 o 
  -6   6   0      272.86      275.45      9.73 o 
  -5   6   0       64.78       77.01      4.91 o 
  -4   6   0        0.93        3.26      2.01 o 
  -3   6   0       39.78       43.66      2.98 o 
  -2   6   0     1498.11     1472.36     23.47 o 
  -1   6   0      243.97      209.37      5.32 o 
   0   6   0      697.38      633.45     10.52 o 
   1   6   0      206.41      198.73      4.98 o 
   2   6   0      135.61      176.73      4.64 o 
   3   6   0      520.40      627.63     10.85 o 
   4   6   0     1033.02     1087.34     18.08 o 
   5   6   0      585.77      643.29     17.60 o 
   6   6   0        8.70       11.29      2.92 o 
   7   6   0        0.99       10.83      6.01 o 
   8   6   0       64.94       72.28      6.37 o 
   9   6   0      160.88      160.30      8.75 o 
  10   6   0       11.17       -1.46      3.69 o 
  11   6   0        1.01       -3.14      9.31 o 
  -9   7   0       31.31       28.18     14.32 o 
  -8   7   0       48.17       56.20      9.71 o 
  -7   7   0       28.22       32.00      7.55 o 
  -6   7   0       21.23       30.29      6.67 o 
  -5   7   0       16.37       20.93      4.88 o 
  -4   7   0      237.09      233.22      7.74 o 
  -3   7   0      478.36      476.61     14.22 o 
  -2   7   0     1030.49     1111.66     18.99 o 
  -1   7   0      745.18      831.97     14.43 o 
   0   7   0     1883.96     1653.26     23.78 o 
   1   7   0      681.65      679.53     14.87 o 
   2   7   0     2277.69     2280.51     31.87 o 
   3   7   0     1415.47     1359.97     32.94 o 
   4   7   0       14.74       19.60      2.60 o 
   5   7   0      211.12      217.73     10.14 o 
   6   7   0      612.65      658.39     15.28 o 
   7   7   0      175.98      187.59      8.89 o 
   8   7   0       71.00       69.27      5.68 o 
   9   7   0       31.35       35.01      6.45 o 
  10   7   0        9.17       14.66      8.80 o 
  11   7   0       11.41        7.04     10.91 o 
  -8   8   0       37.14       23.11      8.11 o 
  -7   8   0       91.28       94.29     11.27 o 
  -6   8   0       12.30       17.48      7.03 o 
  -5   8   0      139.64      133.05      8.03 o 
  -4   8   0      335.30      354.03     10.97 o 
  -3   8   0        0.25        4.54      2.88 o 
  -2   8   0       12.61       17.93      2.89 o 
  -1   8   0      511.38      501.62     13.69 o 
   0   8   0     2154.73     2075.41     45.33 o 
   1   8   0      140.62      142.27      5.04 o 
   2   8   0       31.79       34.32      2.91 o 
   3   8   0        0.82        7.72      4.66 o 
   4   8   0      243.94      254.49      7.68 o 
   5   8   0     1022.88      978.40     19.85 o 
   6   8   0      392.85      383.73     11.33 o 
   7   8   0        0.22        0.25      2.27 o 
   8   8   0       18.38       18.06      5.86 o 
   9   8   0       20.68       22.76      4.43 o 
  10   8   0       89.10       97.49     10.87 o 
  11   8   0       33.72       24.38      7.99 o 
  -8   9   0       34.23       33.14      9.03 o 
  -7   9   0       85.84       91.63     11.48 o 
  -6   9   0      178.58      181.49     14.14 o 
  -5   9   0       54.77       62.06      6.79 o 
  -4   9   0       11.79       12.03      3.68 o 
  -3   9   0       59.28       67.27      6.20 o 
  -2   9   0      676.71      682.64     15.78 o 
  -1   9   0      448.41      486.95     11.92 o 
   0   9   0      158.55      164.14      5.87 o 
   1   9   0        0.76        1.92      1.98 o 
   2   9   0       47.66       49.39      3.78 o 
   3   9   0      268.67      283.01      8.22 o 
   4   9   0      262.69      253.85      8.17 o 
   5   9   0        2.13        1.94      2.30 o 
   6   9   0       34.82       39.95      4.48 o 
   7   9   0       64.63       68.05      8.75 o 
   8   9   0      126.80      134.74      8.19 o 
   9   9   0       19.79       35.79      7.79 o 
  10   9   0        8.08       11.16      6.22 o 
  11   9   0       26.49       34.40      8.60 o 
  -7  10   0        3.99        7.64     11.86 o 
  -6  10   0        7.85       -0.30      5.04 o 
  -5  10   0       43.74       41.61      7.18 o 
  -4  10   0       36.07       31.72      4.86 o 
  -3  10   0        1.19       -0.48      3.16 o 
  -2  10   0       63.12       62.94      5.21 o 
  -1  10   0      150.66      148.23     12.09 o 
   0  10   0        0.39        6.67      2.60 o 
   1  10   0     1260.31     1231.09     24.70 o 
   2  10   0      365.90      335.61      9.67 o 
   3  10   0      242.63      254.23      8.94 o 
   4  10   0      168.61      152.06      6.62 o 
   5  10   0      203.04      179.64      7.39 o 
   6  10   0      168.16      198.01      8.23 o 
   7  10   0       20.94       28.34      5.52 o 
   8  10   0       31.44       23.82      6.57 o 
   9  10   0        7.23        6.23      5.74 o 
  10  10   0        3.60       22.93     10.19 o 
  -6  11   0        9.02        8.04     11.59 o 
  -5  11   0       68.55       72.90      9.81 o 
  -4  11   0      103.05       95.66      9.98 o 
  -3  11   0       15.21       21.15      4.37 o 
  -2  11   0        3.22        7.27      4.15 o 
  -1  11   0      563.93      575.07     15.55 o 
   0  11   0      529.13      519.43     13.78 o 
   1  11   0       41.69       39.60      4.50 o 
   2  11   0        1.23        5.18      3.12 o 
   3  11   0       35.98       44.46      6.52 o 
   4  11   0       15.25       32.15      4.08 o 
   5  11   0       92.92       99.95      8.63 o 
   6  11   0       30.96       30.92      4.61 o 
   7  11   0        7.05        6.47      3.79 o 
   8  11   0       89.56       89.76     10.48 o 
   9  11   0       13.61       11.72     11.79 o 
  10  11   0       21.65       26.68     16.69 o 
  -5  12   0       15.05       38.53     15.38 o 
  -4  12   0       21.76        9.72     10.59 o 
  -3  12   0       19.45       16.93     21.20 o 
  -2  12   0       38.78       35.07      6.51 o 
  -1  12   0        1.63        5.19      3.20 o 
   0  12   0      127.22      128.27      6.95 o 
   1  12   0       11.03       18.29      7.14 o 
   2  12   0      365.71      345.03     11.31 o 
   3  12   0      221.99      224.78      9.12 o 
   4  12   0       28.24       31.21      4.96 o 
   5  12   0       43.94       35.81      5.07 o 
   6  12   0       34.84       34.13      4.93 o 
   7  12   0       95.08       93.02     10.92 o 
   8  12   0      134.20      136.67     12.09 o 
   9  12   0       33.39       27.94     10.07 o 
  -4  13   0       35.93       40.23     15.70 o 
  -3  13   0       10.18       10.11      6.22 o 
  -2  13   0        6.52       13.43     15.01 o 
  -1  13   0       14.65       11.44      7.84 o 
   0  13   0      156.32      172.16     12.58 o 
   1  13   0      230.85      240.04     13.98 o 
   2  13   0       31.21       23.40      7.77 o 
   3  13   0       15.75       17.88      8.46 o 
   4  13   0      133.78      144.82      8.75 o 
   5  13   0      198.76      213.50     12.48 o 
   6  13   0       33.59       22.72      5.08 o 
   7  13   0        7.02       20.51      6.76 o 
   8  13   0       18.04       42.70      9.24 o 
   9  13   0        1.70        8.72     10.67 o 
  -3  14   0       20.26       42.51     14.73 o 
  -2  14   0       37.12       34.08      8.76 o 
  -1  14   0      109.15      122.44     16.81 o 
   0  14   0      160.57      166.68     13.32 o 
   1  14   0        5.09        4.43      5.03 o 
   2  14   0        6.95        2.40      4.58 o 
   3  14   0       70.16       70.57      9.04 o 
   4  14   0      128.65      121.53     10.79 o 
   5  14   0       33.58       21.57      6.73 o 
   6  14   0        0.10       16.27     10.50 o 
   7  14   0        0.22       12.16     11.99 o 
   8  14   0       18.59       10.13     10.99 o 
  -2  15   0       36.73       29.78     12.97 o 
  -1  15   0       12.28        4.09      5.96 o 
   0  15   0        1.20       -6.02      6.02 o 
   1  15   0       81.55       80.66     11.20 o 
   2  15   0       50.38       57.29     10.36 o 
   3  15   0        1.64        0.11      3.98 o 
   4  15   0       12.45        3.16     11.55 o 
   5  15   0       18.48       26.64     13.62 o 
   6  15   0       17.39        5.85     10.45 o 
   7  15   0       53.53       51.90     15.59 o 
   0  16   0       48.48       41.41      9.92 o 
   1  16   0       14.57       20.63     16.56 o 
   2  16   0        0.37        4.23      8.77 o 
   3  16   0        0.24       17.01     11.36 o 
   4  16   0       60.80       65.49     17.33 o 
   5  16   0       64.23       59.51     15.51 o 
  -4 -16   1      100.78      122.92     20.63 o 
  -3 -16   1       19.05        9.72     17.37 o 
  -2 -16   1        6.56        8.56      6.87 o 
  -1 -16   1        2.67       13.79      7.54 o 
  -6 -15   1       59.42       57.75     16.03 o 
  -5 -15   1       33.18       29.42      7.98 o 
  -4 -15   1        4.42        2.83      6.01 o 
  -3 -15   1        2.77        9.93      7.13 o 
  -2 -15   1       53.56       66.84     10.63 o 
  -1 -15   1       53.48       63.95     13.98 o 
   0 -15   1       20.02       30.78      8.71 o 
   1 -15   1       41.52       43.21      9.99 o 
   2 -15   1       21.55       11.56     10.75 o 
  -8 -14   1       29.82       15.11     11.26 o 
  -7 -14   1       13.52       14.24     10.64 o 
  -6 -14   1        2.36        4.98      9.39 o 
  -5 -14   1        3.98       12.89     15.66 o 
  -4 -14   1      128.76      126.95     14.65 o 
  -3 -14   1       98.59      103.50     21.27 o 
  -2 -14   1       25.34       16.35      6.41 o 
  -1 -14   1       31.25       16.52      9.23 o 
   0 -14   1       18.05        9.51     10.17 o 
   1 -14   1       52.39       43.41     14.28 o 
   2 -14   1       93.27       90.58     11.85 o 
   3 -14   1       25.14       33.87     14.48 o 
  -9 -13   1       51.15       85.72     20.47 o 
  -8 -13   1        8.51       -3.74      8.93 o 
  -6 -13   1        0.97       10.26      5.66 o 
  -5 -13   1      152.37      158.03     12.87 o 
  -4 -13   1      390.80      413.66     19.35 o 
  -3 -13   1       77.14       93.67     21.50 o 
  -2 -13   1        4.00        5.19      4.89 o 
  -1 -13   1      109.00      112.11     10.37 o 
   0 -13   1      146.33      137.31     11.58 o 
   1 -13   1       41.42       53.45      9.33 o 
   2 -13   1        0.12        2.84      8.34 o 
   3 -13   1        0.26       -1.00      4.60 o 
   4 -13   1        3.63      -11.21     11.29 o 
  -9 -12   1       10.22        4.26      6.37 o 
  -8 -12   1       10.60        9.81      7.16 o 
  -7 -12   1      109.13      102.69      8.21 o 
  -6 -12   1       60.30       56.41      7.00 o 
  -5 -12   1       49.46       39.29      5.55 o 
  -4 -12   1      118.53       95.75      6.57 o 
  -3 -12   1       51.47       54.43      5.06 o 
  -2 -12   1       66.70       65.51     11.72 o 
  -1 -12   1       58.39       68.15      8.15 o 
   0 -12   1        7.46       12.46      6.44 o 
   1 -12   1       20.30       60.66     34.89 o 
   2 -12   1        3.82        6.94     12.43 o 
   3 -12   1       54.43       34.28      7.56 o 
   4 -12   1      108.25       99.01     11.86 o 
   5 -12   1       24.37       30.70     14.65 o 
 -10 -11   1       14.77       10.69      6.84 o 
  -9 -11   1       25.02       34.84      8.32 o 
  -8 -11   1      117.31      108.31     21.66 o 
  -7 -11   1       87.54       73.46      9.96 o 
  -6 -11   1       34.53       57.28      5.66 o 
  -5 -11   1       50.45       51.85      5.15 o 
  -4 -11   1      117.84      123.14     13.46 o 
  -3 -11   1      180.25      176.70      7.72 o 
  -2 -11   1        8.82       14.65      7.18 o 
  -1 -11   1        8.22       22.68      8.32 o 
   0 -11   1      104.43      130.16      7.07 o 
   1 -11   1      189.60      178.75     10.02 o 
   2 -11   1       90.67       88.41      5.96 o 
   3 -11   1       57.76       43.40      5.44 o 
   4 -11   1       33.55       18.17      7.09 o 
   5 -11   1       15.83       26.45     11.15 o 
   6 -11   1       24.50       22.72     13.81 o 
 -10 -10   1       64.57       78.20     10.71 o 
  -9 -10   1       12.60        2.05      4.74 o 
  -8 -10   1        0.89        5.54      3.81 o 
  -7 -10   1       13.39       15.72      4.26 o 
  -6 -10   1       14.57       26.00      4.02 o 
  -5 -10   1      203.30      235.63     15.68 o 
  -4 -10   1        1.70        1.00      2.25 o 
  -3 -10   1       42.96       57.06      4.81 o 
  -2 -10   1       31.79       23.39      3.37 o 
  -1 -10   1      676.08      667.14     24.00 o 
   0 -10   1      752.04      766.09     21.38 o 
   1 -10   1      127.79      132.89      6.14 o 
   2 -10   1      101.23      113.51      6.06 o 
   3 -10   1       12.02       16.51      3.73 o 
   4 -10   1      168.51      175.81      9.35 o 
   5 -10   1       75.42       61.11      8.74 o 
   6 -10   1        9.80       20.38      8.83 o 
   7 -10   1        9.79       13.40     12.91 o 
 -10  -9   1       55.23       46.24      8.51 o 
  -9  -9   1       13.25       26.39      4.91 o 
  -8  -9   1       40.15       43.47      5.63 o 
  -7  -9   1      610.62      624.62     18.03 o 
  -6  -9   1      144.93      114.38      6.30 o 
  -5  -9   1       32.92       30.35      3.76 o 
  -4  -9   1       32.03       32.60      7.61 o 
  -3  -9   1       23.63       29.62      4.09 o 
  -2  -9   1      482.42      489.57     12.77 o 
  -1  -9   1       70.46       84.61      7.65 o 
   0  -9   1        3.75        2.88      2.48 o 
   1  -9   1        6.05        7.38      2.92 o 
   2  -9   1      306.93      299.67      9.21 o 
   3  -9   1       52.93       48.83      4.52 o 
   4  -9   1       14.09       22.20      4.25 o 
   5  -9   1       58.74       50.36      5.17 o 
   6  -9   1       43.42       38.56      8.22 o 
   7  -9   1       52.04       51.64     16.03 o 
   8  -9   1       80.40       72.26     17.68 o 
 -11  -8   1        4.52       15.81     12.86 o 
 -10  -8   1       55.28       54.04      8.58 o 
  -9  -8   1       21.87       43.04      5.41 o 
  -8  -8   1      145.17      144.48     11.30 o 
  -7  -8   1       73.81       57.85      5.20 o 
  -6  -8   1       58.85       61.87      4.84 o 
  -5  -8   1      316.47      326.76      9.54 o 
  -4  -8   1     2090.58     2116.78     34.29 o 
  -3  -8   1      147.45      143.17      6.39 o 
  -2  -8   1      377.19      376.70      8.80 o 
  -1  -8   1      435.31      420.27     15.77 o 
   0  -8   1      702.96      775.56     13.95 o 
   1  -8   1      597.94      571.23     11.84 o 
   2  -8   1      690.45      660.78     13.77 o 
   3  -8   1       12.57       13.45      2.97 o 
   4  -8   1        0.95        5.62      4.11 o 
   5  -8   1      172.22      161.45      9.38 o 
   6  -8   1      212.20      212.33     10.03 o 
   7  -8   1      174.72      187.38     14.05 o 
   8  -8   1        1.64       -2.03      5.68 o 
 -11  -7   1       15.62       47.22     14.48 o 
 -10  -7   1      133.87      149.10      9.92 o 
  -9  -7   1        0.45        6.69      4.60 o 
  -8  -7   1       60.70       69.92      5.68 o 
  -7  -7   1      171.69      165.41     11.12 o 
  -6  -7   1      565.30      609.40     18.80 o 
  -5  -7   1      506.79      510.51     12.19 o 
  -4  -7   1        9.39       21.22      3.83 o 
  -3  -7   1      703.71      793.73     14.82 o 
  -2  -7   1     1188.69     1163.63     43.74 o 
  -1  -7   1      901.72      844.55     13.74 o 
   0  -7   1      572.16      582.98     10.59 o 
   1  -7   1      442.30      475.28      9.51 o 
   2  -7   1      265.50      268.92      7.15 o 
   3  -7   1       98.74      103.36      5.72 o 
   4  -7   1      341.73      335.98      9.74 o 
   5  -7   1       87.14       86.36      5.76 o 
   6  -7   1       35.80       44.24      6.29 o 
   7  -7   1        3.27        0.19      3.97 o 
   8  -7   1       87.73       54.51      9.39 o 
   9  -7   1       15.40        9.24      7.34 o 
 -11  -6   1       13.85       23.93     11.72 o 
 -10  -6   1       25.97       26.14      5.06 o 
  -9  -6   1       39.07       40.07      5.45 o 
  -8  -6   1      130.28      115.64      6.79 o 
  -7  -6   1      508.37      526.53     13.91 o 
  -6  -6   1       38.08       55.52      4.07 o 
  -5  -6   1       21.00       17.86      2.63 o 
  -4  -6   1      931.42      998.52     17.18 o 
  -3  -6   1     1444.44     1438.02     21.30 o 
  -2  -6   1        1.62        3.40      1.56 o 
  -1  -6   1     1695.41     1470.86     30.13 o 
   0  -6   1        2.31       13.64      3.80 o 
   1  -6   1      105.23      125.72      3.86 o 
   2  -6   1     2474.03     2499.45     33.34 o 
   3  -6   1      240.60      208.14      6.45 o 
   4  -6   1       16.42       16.39      2.59 o 
   5  -6   1       39.41       41.18      4.13 o 
   6  -6   1       15.56       11.96      3.54 o 
   7  -6   1       19.55       36.63      7.05 o 
   8  -6   1       62.62       74.70     21.63 o 
   9  -6   1       35.04       34.62      8.62 o 
 -11  -5   1       15.87       13.08     12.05 o 
 -10  -5   1       84.58       90.28     13.47 o 
  -9  -5   1      245.86      248.05     11.21 o 
  -8  -5   1      173.80      167.05      7.91 o 
  -7  -5   1       11.73       18.85      3.39 o 
  -6  -5   1        5.62        7.65      2.46 o 
  -5  -5   1      455.46      450.68     10.07 o 
  -4  -5   1      762.24      737.72     12.96 o 
  -3  -5   1       24.24       36.21      3.85 o 
  -2  -5   1      235.02      206.57      4.42 o 
  -1  -5   1     2670.52     2443.23     38.22 o 
   0  -5   1      290.82      303.67      5.23 o 
   1  -5   1       77.12       57.43      2.48 o 
   2  -5   1     1087.48     1170.86     16.95 o 
   3  -5   1        7.36        1.07      1.53 o 
   4  -5   1       81.07       92.17      5.34 o 
   5  -5   1      631.83      632.35     14.64 o 
   6  -5   1      297.71      299.53     10.09 o 
   7  -5   1        6.00       11.77      3.77 o 
   8  -5   1       62.67       76.50      9.95 o 
   9  -5   1       26.73       35.30      9.72 o 
  10  -5   1       27.09       34.25     10.60 o 
 -11  -4   1       82.37       81.86     11.43 o 
 -10  -4   1       48.66       65.69     22.21 o 
  -9  -4   1       30.39       23.64      4.21 o 
  -8  -4   1        4.67       -2.22      3.03 o 
  -7  -4   1       77.97       71.09      4.91 o 
  -6  -4   1      126.61      113.94      5.83 o 
  -5  -4   1      443.57      472.31      9.84 o 
  -4  -4   1       29.19       21.86      2.01 o 
  -3  -4   1      253.99      257.70      5.17 o 
  -2  -4   1     1812.96     1714.25     26.59 o 
  -1  -4   1       49.89       60.60      2.78 o 
   0  -4   1      900.00      971.78     11.76 o 
   1  -4   1      636.25      740.49     10.37 o 
   2  -4   1      137.90       85.65      2.85 o 
   3  -4   1       91.62       83.03      3.17 o 
   4  -4   1      708.55      673.55     12.94 o 
   5  -4   1       67.10       69.87      4.18 o 
   6  -4   1       16.42       22.34      3.61 o 
   7  -4   1        7.56       10.19      4.84 o 
   8  -4   1      143.93      141.72     11.70 o 
   9  -4   1       19.47       25.01      7.10 o 
  10  -4   1       27.64       29.60      8.80 o 
 -11  -3   1        1.97        7.01      7.40 o 
 -10  -3   1        0.90        1.15      4.00 o 
  -9  -3   1      129.53      154.37     10.36 o 
  -8  -3   1      101.61       97.47      5.97 o 
  -7  -3   1        2.26        6.43      2.60 o 
  -6  -3   1      188.15      179.44      8.27 o 
  -5  -3   1       54.87       50.24      3.72 o 
  -4  -3   1     2429.95     2357.53     29.56 o 
  -3  -3   1     1268.14     1256.84     15.78 o 
  -2  -3   1      104.77      164.04      4.84 o 
  -1  -3   1     5440.84     4514.36     51.00 o 
   0  -3   1      807.27      676.56     11.06 o 
   1  -3   1        6.11       16.67      1.29 o 
   2  -3   1     1743.76     1795.02     19.80 o 
   3  -3   1      192.89      207.86      4.80 o 
   4  -3   1       14.24       22.86      2.18 o 
   5  -3   1       31.58       38.85      4.96 o 
   6  -3   1      457.99      505.67     12.39 o 
   7  -3   1      828.31      865.26     19.87 o 
   8  -3   1        3.25        0.08      4.77 o 
   9  -3   1        4.66       18.45      6.59 o 
  10  -3   1       27.66       22.07      7.58 o 
 -11  -2   1        0.79       -1.87      7.01 o 
 -10  -2   1       31.39       44.11      7.68 o 
  -9  -2   1      216.47      206.79     13.13 o 
  -8  -2   1       81.58       68.92      4.89 o 
  -7  -2   1       19.51       29.84      3.37 o 
  -6  -2   1       27.55       26.37      5.65 o 
  -5  -2   1     1020.87     1022.47     30.35 o 
  -4  -2   1     1617.56     1493.69     28.78 o 
  -3  -2   1      828.97      929.65     11.66 o 
  -2  -2   1      752.85      865.28     11.73 o 
  -1  -2   1     8176.97     6208.53     41.15 o 
   0  -2   1      207.57      145.02      4.28 o 
   1  -2   1       10.43       27.54      1.39 o 
   2  -2   1      516.48      410.62      5.78 o 
   3  -2   1       72.63       49.39      2.32 o 
   4  -2   1      415.82      412.49      7.91 o 
   5  -2   1     1593.63     1672.49     30.43 o 
   6  -2   1      203.42      221.71      7.36 o 
   7  -2   1        0.99        5.42      5.11 o 
   8  -2   1        8.13       16.38      5.49 o 
   9  -2   1       71.93       82.31      9.95 o 
  10  -2   1       94.62       87.51     10.48 o 
  11  -2   1       15.05       35.05      9.47 o 
 -11  -1   1       16.39       13.42      7.59 o 
 -10  -1   1        0.18       -0.94      4.30 o 
  -9  -1   1      158.60      133.80     10.88 o 
  -8  -1   1      207.45      188.46      7.58 o 
  -7  -1   1      370.80      386.24     10.20 o 
  -6  -1   1      259.25      252.16      9.32 o 
  -5  -1   1      724.70      759.51     17.40 o 
  -4  -1   1      546.43      467.71      7.64 o 
  -3  -1   1      415.12      318.00      7.88 o 
  -2  -1   1    21108.43    14003.96    136.51 o 
  -1  -1   1      217.74      227.66      4.41 o 
   1  -1   1     4202.94     3668.90     43.44 o 
   2  -1   1     5052.33     4451.95     35.53 o 
   3  -1   1     3863.00     3632.33     35.81 o 
   4  -1   1     1197.62     1170.69     35.27 o 
   5  -1   1       64.90       76.07      3.67 o 
   6  -1   1        3.07        0.12      1.67 o 
   7  -1   1       17.44       21.00      3.69 o 
   8  -1   1      318.99      313.89     13.55 o 
   9  -1   1        7.40       -0.57      3.55 o 
  10  -1   1       13.37        2.45      4.81 o 
  11  -1   1       25.75       26.81     13.23 o 
 -11   0   1        5.44       23.42      8.53 o 
 -10   0   1        0.33       -0.21      6.21 o 
  -9   0   1      223.91      231.04     14.20 o 
  -8   0   1      276.77      291.99     14.27 o 
  -7   0   1        8.28        9.81      6.33 o 
  -6   0   1      162.14      187.77      5.69 o 
  -5   0   1       29.59       19.46      4.26 o 
  -4   0   1     1149.35     1091.32     18.89 o 
  -3   0   1      677.22      715.30     14.08 o 
  -2   0   1     3657.00     3420.38     42.69 o 
   2   0   1     5694.52     5120.44     37.06 o 
   3   0   1      184.14      247.88      4.23 o 
   4   0   1        7.36        6.31      1.95 o 
   5   0   1      698.77      680.67     11.61 o 
   6   0   1     1656.63     1645.88     26.24 o 
   7   0   1      641.35      594.44     14.01 o 
   8   0   1      165.60      158.53      7.09 o 
   9   0   1        0.14        2.86      5.51 o 
  10   0   1       60.74       73.74      8.86 o 
  11   0   1       65.78       70.23     10.61 o 
 -11   1   1       43.11       43.62     10.74 o 
 -10   1   1       55.05       72.10     12.59 o 
  -9   1   1       66.58       75.13      9.12 o 
  -8   1   1        5.42        0.70      7.04 o 
  -7   1   1       11.60       13.25      3.90 o 
  -6   1   1     1000.30      972.83     16.46 o 
  -5   1   1     1514.04     1487.55     21.47 o 
  -4   1   1       37.46       30.73      4.07 o 
  -3   1   1      251.79      311.21      4.33 o 
  -2   1   1     1002.05     1028.81      8.24 o 
  -1   1   1     1898.75     2012.27     23.70 o 
   2   1   1    15051.29    11054.59     82.16 o 
   3   1   1      629.07      585.23     12.90 o 
   4   1   1      179.12      161.67      4.94 o 
   5   1   1       44.35       43.74      2.73 o 
   6   1   1      346.67      403.92      9.50 o 
   7   1   1       23.46       25.75      3.14 o 
   8   1   1       86.46       87.47      9.44 o 
   9   1   1      105.29      109.53      6.87 o 
  10   1   1       51.14       39.87      7.08 o 
  11   1   1        0.13       -5.85      8.77 o 
 -10   2   1        6.20        9.34      7.97 o 
  -9   2   1       98.57       74.63      9.91 o 
  -8   2   1      174.65      179.80     27.02 o 
  -7   2   1      236.28      270.29     16.62 o 
  -6   2   1      188.22      195.31      6.29 o 
  -5   2   1      686.36      714.47     11.61 o 
  -4   2   1       79.90       89.53      3.54 o 
  -3   2   1       27.73       37.14      2.51 o 
  -2   2   1     2179.71     2164.90     26.13 o 
  -1   2   1    26262.01    17223.93    286.23 o 
   0   2   1     2096.93     1658.89     23.04 o 
   1   2   1     9594.03     7372.16     40.13 o 
   2   2   1      417.79      425.34      4.67 o 
   3   2   1      311.44      314.14      9.46 o 
   4   2   1      105.21      148.86      3.61 o 
   5   2   1        0.36        3.29      2.38 o 
   6   2   1      134.51      118.43      4.46 o 
   7   2   1      227.69      218.76      7.38 o 
   8   2   1      498.89      525.61     14.24 o 
   9   2   1        1.39        5.32      2.97 o 
  10   2   1        6.91       14.83      5.18 o 
  11   2   1        2.23       11.93     12.95 o 
 -10   3   1        5.60        6.39      7.11 o 
  -9   3   1      100.42      100.21     10.89 o 
  -8   3   1       96.30      112.07     11.21 o 
  -7   3   1      263.93      297.19     17.26 o 
  -6   3   1        0.20       -1.64      1.64 o 
  -5   3   1      873.18      886.15     24.07 o 
  -4   3   1     1014.17     1084.16     17.50 o 
  -3   3   1       30.18       39.77      1.88 o 
  -2   3   1      233.77      262.67      5.17 o 
  -1   3   1      652.15      783.07      8.79 o 
   0   3   1     1517.98     1664.44     20.50 o 
   1   3   1     1452.02     1354.51     16.82 o 
   2   3   1        1.10        7.51      0.80 o 
   3   3   1       47.74       74.87      2.12 o 
   4   3   1      227.48      254.88      7.31 o 
   5   3   1      543.05      546.70     11.34 o 
   6   3   1      177.94      177.64      5.52 o 
   7   3   1       20.40       18.35      2.96 o 
   8   3   1      174.57      195.62     10.15 o 
   9   3   1       53.19       40.64      7.01 o 
  10   3   1      119.28      121.46     10.59 o 
 -10   4   1        8.07       11.77      7.68 o 
  -9   4   1        0.10        7.17      6.23 o 
  -8   4   1        0.42        8.37      8.47 o 
  -7   4   1        4.97        9.76      5.15 o 
  -6   4   1      263.77      265.58     12.24 o 
  -5   4   1      455.56      453.47     10.13 o 
  -4   4   1        9.45       15.01      4.34 o 
  -3   4   1       90.41       95.33      3.98 o 
  -2   4   1      171.27      148.94      3.44 o 
  -1   4   1       67.00       56.45      2.03 o 
   0   4   1     3140.42     2946.05     30.45 o 
   1   4   1     4795.21     4436.43     87.05 o 
   2   4   1     5992.73     5116.82     48.34 o 
   3   4   1      684.60      720.98      9.95 o 
   4   4   1      766.33      766.11     19.83 o 
   5   4   1       40.14       48.14      2.72 o 
   6   4   1       31.33       24.30      3.91 o 
   7   4   1       31.64       37.99      6.02 o 
   8   4   1      335.37      314.29     10.71 o 
   9   4   1      326.06      320.64     11.47 o 
  10   4   1      260.22      245.65     11.02 o 
  11   4   1        5.53       29.59     13.51 o 
 -10   5   1       12.05       39.69     13.78 o 
  -9   5   1       15.86       30.62     19.28 o 
  -8   5   1       44.70       43.77      8.96 o 
  -7   5   1       56.51       62.89      8.96 o 
  -6   5   1        1.61       12.37     12.14 o 
  -5   5   1        7.63       16.50      7.71 o 
  -4   5   1      617.85      616.35     14.13 o 
  -3   5   1       18.77       26.39      5.19 o 
  -2   5   1       62.39       47.36      2.46 o 
  -1   5   1        9.26        7.08      1.38 o 
   0   5   1      699.25      797.67     23.56 o 
   1   5   1       32.04       46.00      2.08 o 
   2   5   1      546.81      467.38      7.56 o 
   3   5   1      505.82      483.73      7.94 o 
   4   5   1      843.12      922.11     14.26 o 
   5   5   1      238.07      304.08      7.99 o 
   6   5   1      257.47      272.09      7.86 o 
   7   5   1      440.59      418.75     11.53 o 
   8   5   1      143.15      146.71      7.29 o 
   9   5   1        0.15        6.38      4.12 o 
  10   5   1       68.44       62.93      7.46 o 
  11   5   1       72.75       89.26     17.30 o 
  -9   6   1       30.99       39.96      9.62 o 
  -8   6   1        1.29        4.82      9.88 o 
  -7   6   1       36.50       53.34      8.62 o 
  -6   6   1      151.95      163.12     11.36 o 
  -5   6   1      219.11      226.91     19.68 o 
  -4   6   1      261.80      289.48     10.18 o 
  -3   6   1      275.98      295.36      7.60 o 
  -2   6   1       33.02       41.56      2.64 o 
  -1   6   1     2469.61     2409.09     35.17 o 
   0   6   1     1954.52     1924.16     38.79 o 
   1   6   1      682.59      659.43     10.90 o 
   2   6   1      192.42      216.65      5.20 o 
   3   6   1        7.07       25.48      3.63 o 
   4   6   1      600.73      639.83     11.75 o 
   5   6   1     2646.30     2629.94     42.82 o 
   6   6   1      388.97      406.10     10.30 o 
   7   6   1       35.40       45.39      6.59 o 
   8   6   1       62.52       72.29      5.65 o 
   9   6   1       84.59       77.98      6.21 o 
  10   6   1       99.87      110.23     13.21 o 
  11   6   1       11.39       17.12     13.32 o 
  -9   7   1       17.74        7.70      7.41 o 
  -8   7   1        3.00        4.29      6.40 o 
  -7   7   1       35.44       24.77      7.29 o 
  -6   7   1      310.14      326.51     17.74 o 
  -5   7   1      154.59      168.64     13.31 o 
  -4   7   1        7.53       11.31      2.77 o 
  -3   7   1      566.23      596.87     13.26 o 
  -2   7   1      541.25      525.34     11.21 o 
  -1   7   1       65.76       63.65      3.44 o 
   0   7   1      206.54      225.35      6.17 o 
   1   7   1      380.80      426.71      8.78 o 
   2   7   1       47.34       33.07      2.57 o 
   3   7   1     1324.97     1282.29     19.89 o 
   4   7   1     1085.92     1079.61     18.40 o 
   5   7   1       35.43       27.24      2.96 o 
   6   7   1       20.20       31.35      3.52 o 
   7   7   1       26.45       26.55      4.93 o 
   8   7   1      553.12      562.24     16.04 o 
   9   7   1      143.20      128.05     10.83 o 
  10   7   1       26.78       22.28      7.02 o 
  11   7   1        3.72       -4.42      5.49 o 
  -8   8   1       70.59       80.90     12.61 o 
  -7   8   1       47.96       57.97      9.54 o 
  -6   8   1       15.89       17.35     11.84 o 
  -5   8   1        3.26       13.60     13.79 o 
  -4   8   1      414.15      393.83     12.28 o 
  -3   8   1      265.59      242.58      8.07 o 
  -2   8   1       14.06       13.07      3.83 o 
  -1   8   1       77.48      102.48      4.66 o 
   0   8   1        3.64        5.54      2.08 o 
   1   8   1      337.18      341.52     16.22 o 
   2   8   1      955.68      864.55     15.54 o 
   3   8   1      228.43      255.62      7.41 o 
   4   8   1        1.52        8.87      3.44 o 
   5   8   1      252.35      246.07      7.80 o 
   6   8   1      933.61      941.12     19.98 o 
   7   8   1      114.04      114.01     10.38 o 
   8   8   1       63.06       76.92      6.18 o 
   9   8   1       12.09       16.31      9.95 o 
  10   8   1      119.37      129.69     21.88 o 
  11   8   1       56.44       48.20      9.00 o 
  -8   9   1       20.70       14.11      7.56 o 
  -7   9   1       34.33       46.78      9.15 o 
  -6   9   1       95.01      102.68     10.48 o 
  -5   9   1       15.99       13.78     11.76 o 
  -4   9   1        7.09        4.59      2.97 o 
  -3   9   1       26.72       36.05      3.87 o 
  -2   9   1        1.45        6.69      5.87 o 
  -1   9   1      977.08      962.06     24.40 o 
   0   9   1      643.47      611.75     13.46 o 
   1   9   1        1.41       16.72      5.74 o 
   2   9   1      152.82      142.22      5.61 o 
   3   9   1       82.00       87.69      4.31 o 
   4   9   1      223.66      211.02      7.36 o 
   5   9   1       96.79       97.30      5.22 o 
   6   9   1        3.52       13.14     11.30 o 
   7   9   1       96.86      114.64      6.46 o 
   8   9   1       29.09       36.29      7.21 o 
   9   9   1      107.90      108.86     10.43 o 
  10   9   1       56.09       56.20      9.74 o 
  11   9   1        6.01       14.79     13.73 o 
  -7  10   1       45.59       45.64     10.25 o 
  -6  10   1       34.88       45.06      8.84 o 
  -5  10   1        5.24       11.72      5.75 o 
  -4  10   1       10.88       20.33      6.21 o 
  -3  10   1      112.22      103.66      6.11 o 
  -2  10   1      283.83      288.27     11.96 o 
  -1  10   1       30.14       29.87      4.08 o 
   0  10   1       45.45       41.33      4.15 o 
   1  10   1      540.47      511.90     14.03 o 
   2  10   1      103.83      128.31      6.11 o 
   3  10   1       12.07       17.28      3.10 o 
   4  10   1       16.18       21.37      3.29 o 
   5  10   1       36.23       46.27      4.12 o 
   6  10   1       58.05       47.89      4.66 o 
   7  10   1      175.24      169.38      8.33 o 
   8  10   1      105.71      112.06     15.76 o 
   9  10   1        3.85        3.38      4.92 o 
  10  10   1        0.40       10.66     15.57 o 
  -6  11   1        3.23        2.74      5.29 o 
  -5  11   1       27.90       28.63      7.45 o 
  -4  11   1      162.99      147.34     11.60 o 
  -3  11   1        5.56       15.28      3.95 o 
  -2  11   1       10.16       12.03      3.54 o 
  -1  11   1      199.81      177.85      8.44 o 
   0  11   1      143.53      151.34      7.28 o 
   1  11   1        2.76       13.27      9.13 o 
   2  11   1      120.56      111.29      5.98 o 
   3  11   1       24.87       31.99      3.95 o 
   4  11   1        2.24        4.85      2.57 o 
   5  11   1      309.86      299.41     10.65 o 
   6  11   1      480.80      469.10     21.39 o 
   7  11   1       92.40       97.36     13.01 o 
   8  11   1        1.34        2.72      7.47 o 
   9  11   1       15.67       26.33     16.57 o 
  10  11   1       29.81       36.01     14.76 o 
  -5  12   1       26.75       40.07     14.16 o 
  -4  12   1       22.45       35.39      7.13 o 
  -3  12   1        2.07       11.06      4.04 o 
  -2  12   1        5.87        9.64      3.79 o 
  -1  12   1      115.27       93.39      6.33 o 
   0  12   1        9.48       10.20      4.99 o 
   1  12   1        0.28       10.74      6.52 o 
   2  12   1      105.21       84.63      6.79 o 
   3  12   1      345.33      344.04     12.52 o 
   4  12   1       29.36       18.77      4.66 o 
   5  12   1       16.81       23.22      4.17 o 
   6  12   1       85.86       76.17      6.58 o 
   7  12   1       38.63       19.59      7.78 o 
   8  12   1      115.14       97.68     15.78 o 
   9  12   1       85.86       85.43     12.03 o 
  10  12   1        1.13        6.40      6.99 o 
  -4  13   1       41.69       63.14     17.33 o 
  -3  13   1       52.86       37.99     12.67 o 
  -2  13   1        5.38       13.09      5.68 o 
  -1  13   1        4.94        4.85      4.69 o 
   0  13   1       75.03       77.12      6.51 o 
   1  13   1      126.14      105.77      6.78 o 
   2  13   1      211.97      223.89     10.26 o 
   3  13   1      153.11      149.21     12.83 o 
   4  13   1       37.12       35.00      5.29 o 
   5  13   1        1.87        1.57      2.85 o 
   6  13   1       45.48       41.14     13.56 o 
   7  13   1       72.91       80.06     10.29 o 
   8  13   1       64.40       77.87     10.23 o 
   9  13   1        0.23       13.24      7.67 o 
  -3  14   1       20.53       17.19     11.02 o 
  -2  14   1        6.54        2.31      8.88 o 
  -1  14   1      129.36      113.79     11.74 o 
   0  14   1      157.27      168.42     13.11 o 
   1  14   1        8.87       37.13     15.65 o 
   2  14   1       43.41       48.93     14.25 o 
   3  14   1       39.56       31.99      6.60 o 
   4  14   1       13.55       19.14      8.37 o 
   5  14   1       61.32       86.35     21.54 o 
   6  14   1       40.21       29.68      8.20 o 
   7  14   1        0.38        7.23     10.88 o 
   8  14   1        0.96       12.08     12.10 o 
  -2  15   1       20.34       31.70     14.24 o 
  -1  15   1       13.92        8.48      6.39 o 
   0  15   1       34.10       34.36     21.00 o 
   1  15   1       26.24       24.37     13.79 o 
   2  15   1        2.39        1.57      4.81 o 
   3  15   1       29.62       38.60     14.92 o 
   4  15   1       21.22       16.45      6.19 o 
   5  15   1       13.34       26.51     12.75 o 
   6  15   1        6.23       -1.68      9.45 o 
   7  15   1       11.16        3.47      9.23 o 
   0  16   1        8.97       -0.31      8.96 o 
   1  16   1       22.17       18.80      8.26 o 
   2  16   1       32.93       22.04      7.84 o 
   3  16   1        4.52        5.25      9.67 o 
   4  16   1        6.65       -7.28     10.59 o 
   5  16   1       27.87       34.49     13.13 o 
  -4 -16   2       21.09       23.39     10.25 o 
  -3 -16   2       40.28       40.33     10.26 o 
  -2 -16   2       13.00       13.30      7.67 o 
  -1 -16   2        0.61       -0.49      8.66 o 
  -6 -15   2        9.21       19.28     11.40 o 
  -5 -15   2       37.35       43.89      9.48 o 
  -4 -15   2       29.22       35.66      8.84 o 
  -3 -15   2       33.49       31.11      8.63 o 
  -2 -15   2       15.27       64.90     15.59 o 
  -1 -15   2        8.78        8.99      8.50 o 
   0 -15   2       71.41       78.87     11.13 o 
   1 -15   2       60.76       63.47     15.12 o 
  -7 -14   2       29.49       26.05     13.37 o 
  -6 -14   2       35.95       39.85     13.06 o 
  -5 -14   2       37.23       31.86      7.63 o 
  -4 -14   2       22.27       23.89      7.51 o 
  -3 -14   2       54.56       67.15      9.93 o 
  -2 -14   2       89.48      103.97     20.54 o 
  -1 -14   2       76.94       75.31     10.58 o 
   0 -14   2       14.06       17.41      7.27 o 
   1 -14   2       22.15       27.38      8.10 o 
   2 -14   2       33.58       29.34     21.13 o 
   3 -14   2       16.80        7.01     10.22 o 
  -8 -13   2       48.69       49.17     16.22 o 
  -7 -13   2        0.28        4.19      5.30 o 
  -6 -13   2        1.00       20.06      7.91 o 
  -5 -13   2       80.03       62.91     14.01 o 
  -4 -13   2      130.84      116.75     10.92 o 
  -3 -13   2      167.93      192.27     14.38 o 
  -2 -13   2       56.64       59.59      8.49 o 
  -1 -13   2        5.90       14.12      6.27 o 
   0 -13   2        0.16       -1.81      7.08 o 
   1 -13   2       22.30       26.68      7.13 o 
   2 -13   2       97.78       83.21     10.79 o 
   3 -13   2        3.72        5.36      5.77 o 
   4 -13   2        4.72        2.71      9.64 o 
  -9 -12   2       59.17       79.25     17.68 o 
  -8 -12   2       10.00       26.70     12.56 o 
  -7 -12   2        0.39       10.42      4.60 o 
  -6 -12   2       17.75       15.55      5.52 o 
  -5 -12   2       96.79       91.10     13.05 o 
  -4 -12   2      311.10      307.48     16.01 o 
  -3 -12   2       46.51       47.79      7.39 o 
  -2 -12   2       35.29       43.22      7.33 o 
  -1 -12   2       15.97       29.25      7.51 o 
   0 -12   2      101.84      118.07     10.14 o 
   1 -12   2        4.22       10.53     12.39 o 
   2 -12   2       10.22       11.17      5.92 o 
   3 -12   2       23.82       45.46     10.86 o 
   4 -12   2       65.84       77.76     13.43 o 
   5 -12   2       31.35       27.10     13.54 o 
  -9 -11   2       49.29       23.00      7.98 o 
  -8 -11   2       38.54       38.63      6.29 o 
  -7 -11   2       74.29       77.95     10.53 o 
  -6 -11   2        4.18       -2.21      3.16 o 
  -5 -11   2       29.27       31.19      4.47 o 
  -4 -11   2        0.26        7.87      4.30 o 
  -3 -11   2       62.76       59.12     10.00 o 
  -2 -11   2       54.93       59.83      7.31 o 
  -1 -11   2       77.62       82.68      8.81 o 
   0 -11   2        4.18       13.07      9.56 o 
   1 -11   2        3.27        1.65      4.42 o 
   2 -11   2      299.12      319.91     15.99 o 
   3 -11   2      176.69      162.88     12.22 o 
   4 -11   2        4.17       15.38      5.96 o 
   5 -11   2       11.91        7.02     12.39 o 
 -10 -10   2        8.65       17.28     16.11 o 
  -9 -10   2      207.49      206.69     15.16 o 
  -8 -10   2       74.47       82.49      7.49 o 
  -7 -10   2        0.24       -1.57      3.01 o 
  -6 -10   2        6.09        7.54      4.47 o 
  -5 -10   2        0.93        0.19      1.94 o 
  -4 -10   2      133.32      149.05      6.92 o 
  -3 -10   2      490.20      437.94     15.45 o 
  -2 -10   2       24.48       24.61      3.06 o 
  -1 -10   2       23.78       18.44      3.52 o 
   0 -10   2      336.11      338.59     16.00 o 
   1 -10   2      451.88      434.34     17.94 o 
   2 -10   2        7.37       15.17      4.84 o 
   3 -10   2       33.02       39.12      4.56 o 
   4 -10   2       22.79       22.49      4.37 o 
   5 -10   2      111.67      122.94     10.77 o 
   6 -10   2      109.10      147.45     19.66 o 
   7 -10   2        5.67       -9.12     11.94 o 
 -10  -9   2       25.76       28.25      7.86 o 
  -9  -9   2       36.75       44.42      6.35 o 
  -8  -9   2        0.25        3.32      3.21 o 
  -7  -9   2      155.99      173.89      8.61 o 
  -6  -9   2      601.98      618.38     17.57 o 
  -5  -9   2      239.49      247.75      8.69 o 
  -4  -9   2      103.88      115.57      5.65 o 
  -3  -9   2       10.78       17.80      4.97 o 
  -2  -9   2      251.08      220.16     19.84 o 
  -1  -9   2      380.79      344.48     12.30 o 
   0  -9   2      518.58      535.57     15.97 o 
   1  -9   2       31.21       38.66      3.13 o 
   2  -9   2       24.95       29.68      5.07 o 
   3  -9   2        1.16        7.47      8.07 o 
   4  -9   2      183.18      188.40      8.53 o 
   5  -9   2      166.70      142.99     10.53 o 
   6  -9   2        7.81        9.54      7.07 o 
   7  -9   2       66.28       52.41      9.31 o 
   8  -9   2       37.00       25.21     12.81 o 
 -11  -8   2        2.01        1.92      8.34 o 
 -10  -8   2        0.87       15.74      6.12 o 
  -9  -8   2       26.18       21.03      4.77 o 
  -8  -8   2       58.18       57.11      5.72 o 
  -7  -8   2      286.16      276.90     13.63 o 
  -6  -8   2        2.75        5.79      5.29 o 
  -5  -8   2       16.28       24.26      3.57 o 
  -4  -8   2      310.17      306.79     10.47 o 
  -3  -8   2      129.29      115.89      4.84 o 
  -2  -8   2      252.51      279.02      6.63 o 
  -1  -8   2      269.80      300.43      6.91 o 
   0  -8   2       33.39       34.32      2.37 o 
   1  -8   2      702.37      655.34     12.40 o 
   2  -8   2     1169.56     1179.02     20.84 o 
   3  -8   2      162.31      171.62      6.76 o 
   4  -8   2       46.55       38.65      4.00 o 
   5  -8   2      184.71      177.65      8.59 o 
   6  -8   2      209.62      212.37     11.74 o 
   7  -8   2       46.65       31.67      7.80 o 
   8  -8   2       43.59       45.39     13.44 o 
 -11  -7   2        3.30       -0.57      8.47 o 
 -10  -7   2       53.53       64.91      7.35 o 
  -9  -7   2       87.23       99.23      8.03 o 
  -8  -7   2        6.69       10.25      7.96 o 
  -7  -7   2        0.18       -2.09      2.60 o 
  -6  -7   2       49.56       54.37      4.50 o 
  -5  -7   2      474.36      464.45     11.73 o 
  -4  -7   2     1369.13     1443.05     25.37 o 
  -3  -7   2      162.28      221.21      6.32 o 
  -2  -7   2        0.17        6.21      3.62 o 
  -1  -7   2       58.01       63.14      2.74 o 
   0  -7   2     1703.99     1732.41     24.86 o 
   1  -7   2     1290.67     1241.46     17.90 o 
   2  -7   2      117.67      115.75      4.54 o 
   3  -7   2        5.90        9.20      2.79 o 
   4  -7   2      123.78      122.62      5.89 o 
   5  -7   2       99.94       95.39      5.81 o 
   6  -7   2       52.75       53.94      6.34 o 
   7  -7   2        5.72        9.68      5.42 o 
   8  -7   2        5.12       26.26      9.77 o 
   9  -7   2        4.92        4.52      6.01 o 
 -11  -6   2       31.36       31.79     13.13 o 
 -10  -6   2       77.88       72.09      7.92 o 
  -9  -6   2       30.63       25.47      4.59 o 
  -8  -6   2        0.81        7.00      3.54 o 
  -7  -6   2      776.81      771.96     18.91 o 
  -6  -6   2     1192.33     1176.95     23.57 o 
  -5  -6   2       11.64       16.67      2.60 o 
  -4  -6   2       49.18       51.95      3.23 o 
  -3  -6   2       46.47       49.71      3.93 o 
  -2  -6   2      238.87      224.93      5.16 o 
  -1  -6   2        2.25        8.61      3.27 o 
   0  -6   2      112.36      116.31      2.83 o 
   1  -6   2        3.25        4.57      1.25 o 
   2  -6   2       89.25       98.81      5.94 o 
   3  -6   2      388.57      388.09      9.15 o 
   4  -6   2       77.73       82.47      4.66 o 
   5  -6   2        5.34       18.73      3.36 o 
   6  -6   2      169.66      212.94      8.88 o 
   7  -6   2       94.58       91.95      7.02 o 
   8  -6   2      193.77      217.40     19.03 o 
   9  -6   2       19.38       25.80      8.16 o 
 -11  -5   2        1.83        1.68      7.85 o 
 -10  -5   2       51.19       60.85     15.31 o 
  -9  -5   2      232.97      231.58     10.03 o 
  -8  -5   2       64.20       65.72      5.24 o 
  -7  -5   2       94.36      101.03      7.13 o 
  -6  -5   2        8.44       16.31      2.88 o 
  -5  -5   2        0.43        7.64      3.80 o 
  -4  -5   2        0.71       11.54      3.83 o 
  -3  -5   2       53.17       48.90      2.70 o 
  -2  -5   2      113.53      153.42      3.84 o 
  -1  -5   2      143.73      157.31      3.25 o 
   0  -5   2      177.07      136.99      2.82 o 
   1  -5   2      169.86      182.96      7.39 o 
   2  -5   2     2949.51     2947.63     57.60 o 
   3  -5   2     1343.00     1413.54     21.89 o 
   4  -5   2      335.52      313.89      8.62 o 
   5  -5   2      165.08      158.66      6.60 o 
   6  -5   2      541.07      547.29     14.67 o 
   7  -5   2        8.71       11.67      5.90 o 
   8  -5   2       21.27       16.43      6.17 o 
   9  -5   2       27.55        7.97     12.24 o 
  10  -5   2        1.01       16.10     15.35 o 
 -11  -4   2       39.44       47.92     13.13 o 
 -10  -4   2       30.72       32.84      7.80 o 
  -9  -4   2       26.58       29.95      6.79 o 
  -8  -4   2       18.75       18.69      3.57 o 
  -7  -4   2       21.75       34.87      8.21 o 
  -6  -4   2      155.95      154.13      5.76 o 
  -5  -4   2      370.72      316.21      8.00 o 
  -4  -4   2      639.17      631.94     11.56 o 
  -3  -4   2      250.75      303.38      5.90 o 
  -2  -4   2      499.60      464.39      7.08 o 
  -1  -4   2      154.11      155.30      3.98 o 
   0  -4   2     1482.44     1408.28     12.90 o 
   1  -4   2       58.79       47.06      1.67 o 
   2  -4   2       90.04      106.93      3.58 o 
   3  -4   2        0.30       10.41      1.71 o 
   4  -4   2        8.13        8.66      3.14 o 
   5  -4   2      154.35      156.88      6.08 o 
   6  -4   2      126.44      132.26      6.36 o 
   7  -4   2        0.15        0.35      3.31 o 
   8  -4   2       13.40       21.86      4.39 o 
   9  -4   2       66.87       83.01     13.09 o 
  10  -4   2       68.60       66.06     11.63 o 
 -11  -3   2       32.83       20.62      9.87 o 
 -10  -3   2        7.05       24.37      6.92 o 
  -9  -3   2        0.30       -4.36      6.06 o 
  -8  -3   2       17.06       18.07      3.60 o 
  -7  -3   2      134.97      151.36      7.30 o 
  -6  -3   2      434.89      464.32     10.83 o 
  -5  -3   2      181.56      192.54      5.82 o 
  -4  -3   2        4.85        9.47      1.68 o 
  -3  -3   2       27.98       38.10      2.16 o 
  -2  -3   2     2244.71     2216.40     37.83 o 
  -1  -3   2       87.27      118.17      3.89 o 
   0  -3   2      163.40      118.66      8.20 o 
   1  -3   2     1921.94     1602.15     40.93 o 
   2  -3   2       18.77       26.14      4.78 o 
   3  -3   2     3199.19     3081.94     36.00 o 
   4  -3   2       11.38       16.31      2.16 o 
   5  -3   2       91.90      101.32      4.56 o 
   6  -3   2        7.58       11.40      3.32 o 
   7  -3   2      755.58      767.96     23.67 o 
   8  -3   2      250.06      242.94     12.71 o 
   9  -3   2       24.66       22.34      6.58 o 
  10  -3   2       23.38       32.12      7.81 o 
 -11  -2   2        1.85       -3.82      7.96 o 
 -10  -2   2       49.61       40.76      8.50 o 
  -9  -2   2      172.29      162.00     12.39 o 
  -8  -2   2       88.16       79.74      5.12 o 
  -7  -2   2        0.53        6.30      2.30 o 
  -6  -2   2        8.03        7.72      4.06 o 
  -5  -2   2       49.51       62.97      3.31 o 
  -4  -2   2     2265.12     2320.25     32.75 o 
  -3  -2   2     7055.24     6352.70     64.24 o 
  -2  -2   2        0.23        1.52      1.01 o 
  -1  -2   2     3027.72     2521.62     28.89 o 
   0  -2   2      531.48      399.99      4.07 o 
   1  -2   2     9554.39     7978.32     49.18 o 
   2  -2   2     4742.34     4368.37     39.35 o 
   3  -2   2     2136.88     2295.07     27.00 o 
   4  -2   2       20.48       34.68      2.41 o 
   5  -2   2      194.11      207.84      6.25 o 
   6  -2   2     1447.54     1455.72     38.39 o 
   7  -2   2       14.88       20.81      4.92 o 
   8  -2   2        5.07       12.55      3.59 o 
   9  -2   2        1.41       11.90      9.25 o 
  10  -2   2       46.92       54.07     13.55 o 
  11  -2   2       17.06       14.06      7.36 o 
 -11  -1   2       40.28       45.48      9.42 o 
 -10  -1   2       45.18       57.41     20.47 o 
  -9  -1   2       66.66       61.01      9.36 o 
  -8  -1   2      105.09      100.40      9.14 o 
  -7  -1   2       21.68       22.69      5.34 o 
  -6  -1   2       77.64       75.95      3.56 o 
  -5  -1   2      322.20      289.49      6.47 o 
  -4  -1   2     2332.44     2294.99     28.26 o 
  -3  -1   2       12.33       23.61      2.32 o 
  -2  -1   2       41.31       51.23      3.83 o 
  -1  -1   2     5487.08     5117.27     35.82 o 
   0  -1   2    11127.43     8507.88     70.25 o 
   1  -1   2      402.54      431.54      6.88 o 
   2  -1   2     1842.34     1808.18     17.53 o 
   3  -1   2      815.34      904.52     11.94 o 
   4  -1   2     2021.37     1970.53     25.32 o 
   5  -1   2      343.04      341.29      9.97 o 
   6  -1   2       36.68       37.42      3.22 o 
   7  -1   2       60.80       46.04      5.38 o 
   8  -1   2      102.47       92.86      5.98 o 
   9  -1   2       23.77       65.57     25.75 o 
  10  -1   2       64.48       74.81     31.01 o 
  11  -1   2        6.68        4.49      5.67 o 
 -11   0   2       15.77       12.32      7.82 o 
 -10   0   2        5.18       14.30     14.65 o 
  -9   0   2       54.77       74.59     29.51 o 
  -8   0   2      465.52      491.43     20.36 o 
  -7   0   2      123.73      141.98      8.88 o 
  -6   0   2       21.06       22.94      3.94 o 
  -5   0   2        2.31        9.88      4.82 o 
  -4   0   2      159.61      166.82      3.83 o 
  -3   0   2      134.56      119.36      2.41 o 
  -2   0   2      850.28      840.57      6.76 o 
  -1   0   2     4651.90     3963.09     21.28 o 
   0   0   2      675.52      497.24      6.06 o 
   1   0   2     3630.92     3113.88     27.30 o 
   2   0   2     3747.44     3516.40     28.15 o 
   3   0   2      699.47      707.61     15.51 o 
   4   0   2      335.11      325.84     12.23 o 
   5   0   2      106.48      106.95      3.76 o 
   6   0   2      601.77      640.70     12.99 o 
   7   0   2      908.81      957.32     19.60 o 
   8   0   2       85.51       83.27      6.25 o 
   9   0   2        0.19        8.69      7.59 o 
  10   0   2       22.02       25.58      8.19 o 
  11   0   2       50.15       51.84      9.20 o 
 -11   1   2       18.25       30.66      9.35 o 
 -10   1   2       35.68       13.45     20.08 o 
  -9   1   2      121.82      127.23     12.81 o 
  -8   1   2      167.27      154.08     11.38 o 
  -7   1   2       11.06       12.21      5.51 o 
  -6   1   2        6.55        8.44      4.78 o 
  -5   1   2      660.59      718.33     11.72 o 
  -4   1   2     6078.45     5979.98     48.63 o 
  -3   1   2      985.16      919.78      7.55 o 
  -2   1   2     9198.91     7694.18     84.83 o 
  -1   1   2      197.73      254.34      2.55 o 
   0   1   2     1993.47     1876.46     27.23 o 
   1   1   2     3189.55     3032.33     17.31 o 
   2   1   2     2186.50     1796.06     14.25 o 
   3   1   2     1377.14     1086.83     12.07 o 
   4   1   2       96.25       94.62      2.93 o 
   5   1   2       84.53       75.28      3.26 o 
   6   1   2     1780.76     1788.06     41.47 o 
   7   1   2      106.67      105.57      5.10 o 
   8   1   2       19.10       25.43      4.99 o 
   9   1   2       21.85       22.89      5.21 o 
  10   1   2       75.85       68.86      6.45 o 
  11   1   2       21.57       39.61      8.30 o 
 -10   2   2       26.88       11.58      7.57 o 
  -9   2   2        0.14        8.72      5.80 o 
  -8   2   2       75.99       62.75      8.16 o 
  -7   2   2      313.03      292.95     14.49 o 
  -6   2   2      461.91      489.11     17.48 o 
  -5   2   2      311.01      345.69     12.20 o 
  -4   2   2     1036.77     1065.53     19.12 o 
  -3   2   2      197.89      165.78      5.98 o 
  -2   2   2      546.12      447.87      3.48 o 
  -1   2   2     1769.02     1529.97     22.38 o 
   0   2   2     7753.27     6436.00     43.17 o 
   1   2   2      283.33      211.59      1.92 o 
   2   2   2      231.04      161.62      4.05 o 
   3   2   2        1.99        2.11      1.18 o 
   4   2   2       33.45       27.15      1.62 o 
   5   2   2      255.81      242.92      5.56 o 
   6   2   2       43.42       57.05      3.96 o 
   7   2   2     1026.31      950.95     18.84 o 
   8   2   2      101.25       88.25      9.59 o 
   9   2   2        3.35        3.44      2.86 o 
  10   2   2        0.51        1.78      4.63 o 
 -10   3   2        2.41       19.70     10.18 o 
  -9   3   2       11.44       17.15     18.10 o 
  -8   3   2      124.53      125.08     16.19 o 
  -7   3   2       12.22       17.01      6.65 o 
  -6   3   2      115.86      114.41      8.53 o 
  -5   3   2      263.46      271.29     18.63 o 
  -4   3   2      469.69      447.63     13.18 o 
  -3   3   2       29.18       40.17      2.15 o 
  -2   3   2       22.79       33.00      1.29 o 
  -1   3   2       36.37       25.39      1.49 o 
   0   3   2     2176.57     1757.60     51.24 o 
   1   3   2    23125.29    15873.56    221.05 o 
   2   3   2     4225.82     4097.31     27.47 o 
   3   3   2       58.04       73.96      1.80 o 
   4   3   2       11.99       11.49      1.23 o 
   5   3   2        6.52        5.89      1.47 o 
   6   3   2      480.39      443.38      9.53 o 
   7   3   2      306.33      336.56     10.23 o 
   8   3   2       21.56       29.25     10.08 o 
   9   3   2        7.19        7.07      3.21 o 
  10   3   2        3.37        2.25      3.25 o 
  11   3   2       67.05       79.06     18.30 o 
  12   3   2       45.35       25.96     13.02 o 
 -10   4   2       12.73       24.90     16.42 o 
  -9   4   2       12.23        8.48      7.20 o 
  -8   4   2       18.88       23.28      7.12 o 
  -7   4   2       14.09       15.84     10.45 o 
  -6   4   2       12.74       21.11      5.58 o 
  -5   4   2      455.53      471.70     15.85 o 
  -4   4   2      535.89      564.89     17.73 o 
  -3   4   2      122.92      112.51      3.18 o 
  -2   4   2        3.52        7.99      1.23 o 
  -1   4   2       14.08       18.62      1.77 o 
   0   4   2       25.07       30.03      1.83 o 
   1   4   2     4614.05     4512.87     40.56 o 
   2   4   2       74.21       96.49      4.72 o 
   3   4   2      526.10      408.93      5.67 o 
   4   4   2      349.87      352.79      6.17 o 
   5   4   2       11.80       12.02      1.70 o 
   6   4   2      234.37      245.57      8.83 o 
   7   4   2       21.78       21.79      6.27 o 
   8   4   2       32.23       25.29      3.94 o 
   9   4   2       75.13       88.06      8.54 o 
  10   4   2      217.96      197.83      9.88 o 
  11   4   2       28.56       19.44     11.24 o 
  12   4   2        5.73       -9.04     10.78 o 
  -9   5   2        0.23        4.40      6.23 o 
  -8   5   2      112.94       89.95     11.13 o 
  -7   5   2      208.40      244.40     19.18 o 
  -6   5   2       19.36       23.28      5.73 o 
  -5   5   2       31.46       25.17      7.96 o 
  -4   5   2       89.69       77.09      3.47 o 
  -3   5   2       26.32       30.84      2.17 o 
  -2   5   2      137.72      129.20      3.75 o 
  -1   5   2      206.75      184.84      7.18 o 
   0   5   2     1772.18     1895.35     47.90 o 
   1   5   2      781.55      956.51     16.53 o 
   2   5   2        3.88       10.34      3.82 o 
   3   5   2      386.69      409.12      6.65 o 
   4   5   2     1296.20     1364.91     29.49 o 
   5   5   2        2.27        4.82      2.36 o 
   6   5   2       71.45       82.83      3.87 o 
   7   5   2     1136.75     1133.30     31.83 o 
   8   5   2      149.25      151.07      7.12 o 
   9   5   2       40.49       45.52      5.10 o 
  10   5   2       28.27       25.59      6.50 o 
  11   5   2       22.02       21.94      6.92 o 
  12   5   2        1.27       -4.82     11.13 o 
  -9   6   2       11.08        7.99      7.27 o 
  -8   6   2       30.64       39.29      8.36 o 
  -7   6   2        3.20       13.74      6.55 o 
  -6   6   2        9.15       15.66     10.67 o 
  -5   6   2      231.71      221.67     11.26 o 
  -4   6   2      777.28      775.82     28.93 o 
  -3   6   2      391.11      418.35      9.26 o 
  -2   6   2      143.60      183.50      5.18 o 
  -1   6   2       74.53      114.87      4.35 o 
   0   6   2      457.76      432.82     16.05 o 
   1   6   2     8344.86     7656.20    103.45 o 
   2   6   2     3717.79     3591.43     46.87 o 
   3   6   2       45.73       58.80      4.95 o 
   4   6   2      407.25      485.12      9.08 o 
   5   6   2     1128.96     1165.55     18.86 o 
   6   6   2      647.90      669.65     19.24 o 
   7   6   2       40.90       40.01      3.99 o 
   8   6   2       18.82       24.57      4.45 o 
   9   6   2        2.25       -4.88      4.88 o 
  10   6   2       21.42       23.37      9.00 o 
  11   6   2       92.69      109.49     11.06 o 
  -9   7   2        8.82       22.32     16.22 o 
  -8   7   2        0.84        4.40      7.66 o 
  -7   7   2        9.93       19.87      6.68 o 
  -6   7   2      198.23      190.95     12.95 o 
  -5   7   2      406.98      403.37     17.18 o 
  -4   7   2      307.02      301.70     12.62 o 
  -3   7   2      493.75      493.87     11.97 o 
  -2   7   2      104.02      109.00      4.38 o 
  -1   7   2       14.35       11.46      1.98 o 
   0   7   2      782.40      755.44     13.54 o 
   1   7   2      223.49      270.52      6.81 o 
   2   7   2       95.28       69.08      3.41 o 
   3   7   2      528.52      535.97     10.41 o 
   4   7   2      850.77      831.97     14.24 o 
   5   7   2      665.56      641.96     20.93 o 
   6   7   2        0.17        1.01      3.08 o 
   7   7   2        0.27        5.17      3.51 o 
   8   7   2      343.23      331.95     16.01 o 
   9   7   2       84.93       86.88      8.93 o 
  10   7   2       47.96       38.64      7.50 o 
  11   7   2       34.88       34.45     14.73 o 
  -8   8   2       63.71       57.54     10.98 o 
  -7   8   2       36.31       28.15      7.69 o 
  -6   8   2       36.91       41.99      7.92 o 
  -5   8   2       81.42       79.67      8.62 o 
  -4   8   2       11.75        7.01      4.42 o 
  -3   8   2      155.45      155.71      6.23 o 
  -2   8   2      333.00      340.10      9.12 o 
  -1   8   2       18.00       19.83      2.51 o 
   0   8   2       38.64       36.72      6.01 o 
   1   8   2        6.35       23.69      5.55 o 
   2   8   2      470.11      449.94     10.09 o 
   3   8   2      366.07      372.28      8.45 o 
   4   8   2       16.27       18.38      2.41 o 
   5   8   2        6.20        3.93      4.88 o 
   6   8   2       56.80       45.00      6.00 o 
   7   8   2      163.52      173.33      7.31 o 
   8   8   2       20.65       22.63      6.01 o 
   9   8   2       30.39       21.44      6.48 o 
  10   8   2        0.57        4.55      9.37 o 
  11   8   2       29.14       18.43      7.50 o 
  -7   9   2        0.25       -1.40      5.66 o 
  -6   9   2        0.77        9.06      6.50 o 
  -5   9   2       54.39       56.88      8.10 o 
  -4   9   2       77.54       62.49      5.13 o 
  -3   9   2      106.29       98.25      6.85 o 
  -2   9   2        0.24       12.77      6.93 o 
  -1   9   2      113.01      138.68      8.40 o 
   0   9   2      215.54      246.30      7.97 o 
   1   9   2      698.65      638.74     13.85 o 
   2   9   2      279.42      298.10      8.38 o 
   3   9   2        3.62       13.89      2.56 o 
   4   9   2       29.38       29.56      3.56 o 
   5   9   2      476.69      471.88     11.66 o 
   6   9   2       84.44       91.69      5.13 o 
   7   9   2      307.09      332.96     16.52 o 
   8   9   2       27.90       41.67     13.55 o 
   9   9   2       39.88       31.78      8.92 o 
  10   9   2       31.73       29.78      7.92 o 
  11   9   2       18.93        9.33      8.83 o 
  -7  10   2       11.91       24.07     12.79 o 
  -6  10   2       55.62       48.84      9.03 o 
  -5  10   2        8.95        7.29      7.26 o 
  -4  10   2       53.41       77.98      8.61 o 
  -3  10   2       23.15       22.21      9.93 o 
  -2  10   2      246.57      242.35      9.67 o 
  -1  10   2      343.30      348.56     10.56 o 
   0  10   2      858.68      851.58     18.85 o 
   1  10   2       60.49       54.28      5.20 o 
   2  10   2      102.11       85.76      4.99 o 
   3  10   2       53.25       56.99      4.49 o 
   4  10   2      250.93      232.30      8.21 o 
   5  10   2       12.11       18.25      3.87 o 
   6  10   2       13.68       15.24      3.15 o 
   7  10   2      126.10      136.71     17.23 o 
   8  10   2       72.86      103.60     28.63 o 
   9  10   2       25.54       31.46      8.00 o 
  10  10   2       25.94       29.79     13.70 o 
  11  10   2       13.31        1.46      8.80 o 
  -6  11   2       20.86       30.99     19.26 o 
  -5  11   2       31.66       48.53      8.69 o 
  -4  11   2        0.58        7.96     16.03 o 
  -3  11   2       52.91       45.85      5.20 o 
  -2  11   2      114.13      111.37      6.73 o 
  -1  11   2       28.48       31.80      4.49 o 
   0  11   2       10.85       17.27      3.48 o 
   1  11   2      304.90      304.97     10.44 o 
   2  11   2      127.26      120.38      6.23 o 
   3  11   2       22.09       20.44      4.88 o 
   4  11   2       11.70       21.85      3.87 o 
   5  11   2      306.48      297.66     19.48 o 
   6  11   2      393.28      397.86     18.70 o 
   7  11   2      242.42      239.67     14.88 o 
   8  11   2        6.88       17.35      8.50 o 
   9  11   2       26.42       21.48      9.26 o 
  10  11   2       10.22        3.36      6.63 o 
  -5  12   2       84.15       88.59     20.47 o 
  -4  12   2       18.01       13.39     15.66 o 
  -3  12   2        0.20       12.00      8.74 o 
  -2  12   2        1.55        2.00      2.89 o 
  -1  12   2       79.96       68.52      5.89 o 
   0  12   2       85.61      101.95      6.71 o 
   1  12   2       68.95       49.96      4.99 o 
   2  12   2      111.26      107.66      7.19 o 
   3  12   2       25.05       32.42      5.87 o 
   4  12   2       55.96       56.00      5.94 o 
   5  12   2      222.47      227.43     11.87 o 
   6  12   2      114.59      109.25     22.54 o 
   7  12   2        5.54       36.64     16.01 o 
   8  12   2       24.32       24.51      7.39 o 
   9  12   2       36.72       23.79      8.46 o 
  10  12   2       15.48        7.55      7.43 o 
  -4  13   2        7.60       19.33     12.37 o 
  -3  13   2       41.75       52.61     15.38 o 
  -2  13   2       73.03       76.09      6.71 o 
  -1  13   2       83.90       75.11      7.04 o 
   0  13   2      139.89      117.00      7.43 o 
   1  13   2       12.37       22.19      4.53 o 
   2  13   2      188.14      178.37      9.25 o 
   3  13   2      211.65      195.49     12.88 o 
   4  13   2       16.68       16.27      4.00 o 
   5  13   2        4.92       17.66     10.38 o 
   6  13   2       26.38       35.14      7.70 o 
   7  13   2      112.66      120.63     12.27 o 
   8  13   2       22.83       43.87      9.46 o 
   9  13   2       23.60       34.05      9.72 o 
  -3  14   2       52.50       61.16     17.76 o 
  -2  14   2       21.26        6.42      8.69 o 
  -1  14   2       11.40       25.61      7.01 o 
   0  14   2       25.92       28.39     22.20 o 
   1  14   2      130.57      130.97     11.39 o 
   2  14   2      122.16      101.12      7.75 o 
   3  14   2       26.16       21.74      4.63 o 
   4  14   2        0.68        8.50      5.32 o 
   5  14   2       12.14        5.97      5.38 o 
   6  14   2       38.69       54.56     33.27 o 
   7  14   2       23.79        9.34      6.51 o 
   8  14   2        5.40       17.09     14.46 o 
  -2  15   2        1.80       21.69     11.72 o 
  -1  15   2       26.77       15.73     15.49 o 
   0  15   2       91.27      107.07     12.01 o 
   1  15   2        3.05       11.44     12.85 o 
   2  15   2        0.45       10.34      5.67 o 
   3  15   2       19.55       13.83      7.32 o 
   4  15   2       24.99       10.69      9.15 o 
   5  15   2       26.61       16.05     11.94 o 
   6  15   2       28.13       20.22     13.70 o 
   7  15   2        2.49        5.71     11.53 o 
   0  16   2       10.60        0.42      4.88 o 
   1  16   2        2.21       -4.31      5.80 o 
   2  16   2       18.56       19.53      7.29 o 
   3  16   2       75.94       68.98     14.89 o 
   4  16   2        8.70       12.05     10.13 o 
   5  16   2        0.77       30.08     14.19 o 
  -6 -15   3        0.07       10.80     11.18 o 
  -5 -15   3        6.89       -0.29      5.81 o 
  -4 -15   3       32.96       39.99      9.49 o 
  -3 -15   3       70.60       68.29     12.01 o 
  -2 -15   3       57.46       71.38     11.62 o 
  -1 -15   3        2.81       33.14     12.81 o 
   0 -15   3       10.69       22.01     11.61 o 
   1 -15   3       51.15       53.24     10.60 o 
  -7 -14   3       34.70       47.27     14.16 o 
  -6 -14   3       19.68       32.28      8.11 o 
  -5 -14   3       89.69       88.93     11.23 o 
  -4 -14   3       34.26       34.44      7.92 o 
  -3 -14   3        8.47        7.36      6.36 o 
  -2 -14   3       76.46       91.40     14.20 o 
  -1 -14   3       72.87       50.66     10.60 o 
   0 -14   3       52.00       58.41     10.37 o 
   1 -14   3       23.82       30.80      8.68 o 
   2 -14   3        0.64       17.29     10.19 o 
   3 -14   3        8.27       17.17     14.46 o 
  -8 -13   3       34.28       48.68     15.43 o 
  -7 -13   3       53.69       58.94     19.62 o 
  -6 -13   3       43.34       36.74      7.72 o 
  -5 -13   3       19.42       27.53      6.91 o 
  -4 -13   3        1.48       -2.60      6.28 o 
  -3 -13   3       87.77       70.95      9.26 o 
  -2 -13   3      269.69      280.22     16.88 o 
  -1 -13   3        2.60        9.34      8.47 o 
   0 -13   3       31.17       48.79      8.74 o 
   1 -13   3        4.25       -0.03      4.31 o 
   2 -13   3       73.52       72.74     13.58 o 
   3 -13   3       12.13       13.09     14.54 o 
   4 -13   3        6.74       -3.11      6.31 o 
  -9 -12   3       48.78       54.28     16.16 o 
  -8 -12   3       40.71       57.75     15.08 o 
  -7 -12   3        1.02        3.58      4.71 o 
  -6 -12   3       18.98       29.80      8.51 o 
  -5 -12   3       60.07       67.18      8.22 o 
  -4 -12   3      246.55      274.31     21.65 o 
  -3 -12   3       53.02       50.77      7.58 o 
  -2 -12   3        3.03       12.93      6.86 o 
  -1 -12   3       16.31       18.03      6.35 o 
   0 -12   3       15.65       58.91     26.46 o 
   1 -12   3       89.14      104.50     11.67 o 
   2 -12   3       83.85      107.72     11.59 o 
   3 -12   3       86.04       91.58     14.16 o 
   4 -12   3        3.18        5.86      5.80 o 
   5 -12   3       13.27       33.03     13.00 o 
  -9 -11   3       14.21       17.00      9.83 o 
  -8 -11   3       44.07       52.13      6.70 o 
  -7 -11   3       40.84       43.01      8.32 o 
  -6 -11   3        6.31        8.09      7.51 o 
  -5 -11   3       65.41       65.91      5.66 o 
  -4 -11   3       37.82       42.64      6.82 o 
  -3 -11   3        7.67       30.32      6.39 o 
  -2 -11   3        1.44        5.83      5.33 o 
  -1 -11   3      318.64      337.75     16.90 o 
   0 -11   3      139.60      159.37     12.20 o 
   1 -11   3       35.10       32.85      7.02 o 
   2 -11   3       26.34       16.71      6.90 o 
   3 -11   3      163.04      158.81     12.96 o 
   4 -11   3       44.16       47.13     14.96 o 
   5 -11   3        1.66       16.08      7.09 o 
   6 -11   3        1.21        7.88     10.59 o 
 -10 -10   3        0.08       10.38     12.14 o 
  -9 -10   3       63.63       46.10      7.00 o 
  -8 -10   3      194.76      182.22     10.32 o 
  -7 -10   3       64.89       62.88      6.70 o 
  -6 -10   3        0.14        5.28      3.78 o 
  -5 -10   3       99.62       84.45      9.83 o 
  -4 -10   3       88.42       78.93      5.25 o 
  -3 -10   3      957.97      968.07     29.42 o 
  -2 -10   3      293.68      318.01     15.36 o 
  -1 -10   3        1.95        4.06      4.02 o 
   0 -10   3        9.28        6.65      4.73 o 
   1 -10   3        4.42       21.66      5.80 o 
   2 -10   3      217.38      255.17     14.36 o 
   3 -10   3      143.34      132.58     10.92 o 
   4 -10   3        2.23       13.16      9.83 o 
   5 -10   3       23.99       34.69     18.79 o 
   6 -10   3       25.83       15.58     12.22 o 
   7 -10   3       29.72       52.06     14.89 o 
 -10  -9   3        4.65        8.09      5.71 o 
  -9  -9   3      139.55      159.38     10.29 o 
  -8  -9   3       61.96       67.73     10.03 o 
  -7  -9   3        1.08        5.83      3.35 o 
  -6  -9   3       49.46       50.00      5.46 o 
  -5  -9   3      259.36      241.02      8.94 o 
  -4  -9   3      460.29      456.00     12.18 o 
  -3  -9   3      188.86      169.91      6.22 o 
  -2  -9   3        5.16        8.95      2.10 o 
  -1  -9   3      272.29      282.07     12.51 o 
   0  -9   3     1364.56     1389.56     37.42 o 
   1  -9   3      142.97      138.64      9.76 o 
   2  -9   3      117.49      107.57     10.06 o 
   3  -9   3      165.92      144.18      6.38 o 
   4  -9   3      146.33      126.89      7.03 o 
   5  -9   3      103.58      108.36      7.37 o 
   6  -9   3      130.75      118.40     11.43 o 
   7  -9   3       25.42       14.30     11.70 o 
   8  -9   3        0.24       -4.22     10.75 o 
 -10  -8   3        0.31       16.10     11.07 o 
  -9  -8   3        3.36        7.99      7.07 o 
  -8  -8   3       58.63       45.00      5.55 o 
  -7  -8   3      171.39      167.55     14.99 o 
  -6  -8   3      348.15      350.28     15.63 o 
  -5  -8   3       14.82       15.22      4.56 o 
  -4  -8   3       24.35       23.98      4.47 o 
  -3  -8   3      179.86      192.80      5.80 o 
  -2  -8   3      490.37      447.98     20.48 o 
  -1  -8   3      719.45      707.48     34.61 o 
   0  -8   3      285.21      295.69     11.94 o 
   1  -8   3        1.36       -2.30      3.63 o 
   2  -8   3      120.67      100.64      4.29 o 
   3  -8   3      182.75      190.71      6.80 o 
   4  -8   3       76.44       70.68      5.32 o 
   5  -8   3       58.60       53.67      5.22 o 
   6  -8   3       90.66       85.38      6.83 o 
   7  -8   3       46.60       40.30     10.23 o 
   8  -8   3       26.55       48.02     19.32 o 
 -10  -7   3        0.25        7.60      6.09 o 
  -9  -7   3      114.03      123.93     10.49 o 
  -8  -7   3      161.06      156.02      8.53 o 
  -7  -7   3        3.34        3.24      3.41 o 
  -6  -7   3        0.41        0.65      6.85 o 
  -5  -7   3        6.12        9.59      4.07 o 
  -4  -7   3     1323.15     1387.31     32.88 o 
  -3  -7   3      528.31      520.72     10.74 o 
  -2  -7   3       12.93        7.39      2.05 o 
  -1  -7   3       12.75       18.61      2.03 o 
   0  -7   3      238.68      280.42     10.47 o 
   1  -7   3      619.93      584.96     22.62 o 
   2  -7   3      735.25      770.39     13.84 o 
   3  -7   3      163.19      165.85      5.96 o 
   4  -7   3       57.76       64.70      4.54 o 
   5  -7   3       21.75       28.34      6.19 o 
   6  -7   3      158.90      140.26      7.88 o 
   7  -7   3       13.26       21.24      5.95 o 
   8  -7   3       15.75       22.32     10.92 o 
   9  -7   3        2.24        6.44      6.25 o 
 -11  -6   3       39.33       31.05     15.00 o 
 -10  -6   3       47.11       51.45     11.56 o 
  -9  -6   3      139.50      134.53      8.76 o 
  -8  -6   3       60.63       46.32      5.63 o 
  -7  -6   3      126.08      133.13      8.83 o 
  -6  -6   3      526.94      519.55     13.83 o 
  -5  -6   3      369.72      364.09     10.08 o 
  -4  -6   3      533.47      579.40     14.42 o 
  -3  -6   3       19.41       30.27      2.58 o 
  -2  -6   3      191.81      200.42      4.83 o 
  -1  -6   3        0.69       -1.22      2.04 o 
   0  -6   3      679.93      669.97     16.86 o 
   1  -6   3     1077.93     1121.25     13.41 o 
   2  -6   3      236.85      213.31      5.29 o 
   3  -6   3       25.40       24.06      4.82 o 
   4  -6   3      159.62      159.78      6.45 o 
   5  -6   3       10.60       20.00      3.58 o 
   6  -6   3       23.96       23.30      4.04 o 
   7  -6   3       50.58       44.96      6.81 o 
   8  -6   3        3.38        6.38      6.36 o 
   9  -6   3       31.11       25.95     13.37 o 
 -11  -5   3       15.57       25.61     17.03 o 
 -10  -5   3        8.03        6.24      5.84 o 
  -9  -5   3       37.97       34.14      5.72 o 
  -8  -5   3       83.65       75.55      6.18 o 
  -7  -5   3      272.00      268.74      9.45 o 
  -6  -5   3      239.49      248.20      8.17 o 
  -5  -5   3      494.22      493.59     11.60 o 
  -4  -5   3       56.63       48.18      3.75 o 
  -3  -5   3     1280.74     1232.95     22.63 o 
  -2  -5   3        2.23        5.01      1.76 o 
  -1  -5   3       14.43       18.30      1.08 o 
   0  -5   3        1.72        5.56      2.57 o 
   1  -5   3      371.62      469.54      6.61 o 
   2  -5   3      505.31      556.01     10.42 o 
   3  -5   3       63.58       75.70     11.27 o 
   4  -5   3      198.04      202.58      6.53 o 
   5  -5   3       50.35       41.52      3.74 o 
   6  -5   3        2.80        8.37      5.24 o 
   7  -5   3       29.89       21.82      4.27 o 
   8  -5   3      275.08      295.89     12.82 o 
   9  -5   3       16.52       10.19      6.12 o 
  10  -5   3        0.90        6.62      6.18 o 
 -11  -4   3        1.41        5.23      8.74 o 
 -10  -4   3        0.34        7.02     14.17 o 
  -9  -4   3       75.68       80.19      9.62 o 
  -8  -4   3        0.42       -0.23      2.49 o 
  -7  -4   3       35.59       34.53      4.61 o 
  -6  -4   3        7.34        6.81      5.26 o 
  -5  -4   3        4.86        8.93      2.45 o 
  -4  -4   3     1391.07     1435.92     22.69 o 
  -3  -4   3      835.50      766.02     12.37 o 
  -2  -4   3       11.26       24.87      2.14 o 
  -1  -4   3      147.47      170.03      3.52 o 
   0  -4   3      273.44      257.10      7.63 o 
   1  -4   3     1198.56     1198.79     11.63 o 
   2  -4   3      843.99      856.97     12.09 o 
   3  -4   3       89.42       97.24      3.64 o 
   4  -4   3      400.72      380.80     18.10 o 
   5  -4   3      173.14      170.25      9.64 o 
   6  -4   3      511.74      541.42     14.27 o 
   7  -4   3       31.30       35.49      4.59 o 
   8  -4   3        7.91        6.42      5.15 o 
   9  -4   3      116.03       99.20     14.88 o 
  10  -4   3       16.06       12.59     11.48 o 
 -11  -3   3       36.60       16.91      8.95 o 
 -10  -3   3        5.35        6.40      5.57 o 
  -9  -3   3        4.03        7.98      5.59 o 
  -8  -3   3       39.92       32.95      4.10 o 
  -7  -3   3       52.87       42.25      5.02 o 
  -6  -3   3      628.98      626.65     14.01 o 
  -5  -3   3     1226.72     1311.51     22.09 o 
  -4  -3   3      365.12      427.99     15.39 o 
  -3  -3   3      176.46      219.23      6.00 o 
  -2  -3   3      186.25      195.19      4.02 o 
  -1  -3   3      451.25      482.16      8.64 o 
   0  -3   3      502.12      464.52      9.48 o 
   1  -3   3      487.78      509.02      5.79 o 
   2  -3   3     1617.72     1410.27     20.81 o 
   3  -3   3        2.00        2.24      2.41 o 
   4  -3   3      390.66      407.24      8.85 o 
   5  -3   3      272.37      265.75     15.84 o 
   6  -3   3      191.03      201.93      7.66 o 
   7  -3   3       70.44       83.95      8.50 o 
   8  -3   3       25.87       28.77      4.91 o 
   9  -3   3      132.47      134.21     11.49 o 
  10  -3   3       45.78       26.11      7.62 o 
 -11  -2   3       10.83        6.54      7.32 o 
 -10  -2   3       20.44       23.56      8.12 o 
  -9  -2   3       35.54       41.38      7.82 o 
  -8  -2   3      118.75      121.63      9.76 o 
  -7  -2   3      121.17      107.39      8.81 o 
  -6  -2   3      239.77      255.29      7.16 o 
  -5  -2   3       58.53       66.52      6.33 o 
  -4  -2   3      246.68      261.02     10.65 o 
  -3  -2   3     3348.80     3336.67     36.45 o 
  -2  -2   3     2469.84     2404.47     25.12 o 
  -1  -2   3       82.56       55.19      1.63 o 
   0  -2   3       39.56       19.59      1.64 o 
   1  -2   3     1978.16     1899.27     16.97 o 
   2  -2   3     5553.73     5127.20     47.59 o 
   3  -2   3     4981.95     4554.81     48.43 o 
   4  -2   3     1371.80     1397.74     22.45 o 
   5  -2   3        0.91        1.08      2.83 o 
   6  -2   3      290.26      300.27     11.43 o 
   7  -2   3      195.67      199.41      8.09 o 
   8  -2   3      229.27      219.17     11.34 o 
   9  -2   3        2.37        7.52      4.03 o 
  10  -2   3        1.89       29.07      8.68 o 
  11  -2   3       26.21       28.10     13.62 o 
 -11  -1   3        6.43        9.16      9.18 o 
 -10  -1   3       67.20       48.54      9.10 o 
  -9  -1   3      159.40      147.95     11.86 o 
  -8  -1   3       49.88       66.23     10.72 o 
  -7  -1   3        0.26        2.79      5.94 o 
  -6  -1   3       23.94       21.82      2.31 o 
  -5  -1   3       51.94       51.67      2.84 o 
  -4  -1   3      481.50      512.92     13.45 o 
  -3  -1   3      555.27      592.86      8.45 o 
  -2  -1   3     1896.25     2028.57     35.89 o 
  -1  -1   3       56.21       79.59      1.89 o 
   0  -1   3     2691.48     2583.24     27.89 o 
   1  -1   3     7856.57     6645.79     49.22 o 
   2  -1   3      763.05      876.68     12.32 o 
   3  -1   3     2628.83     2644.56     29.40 o 
   4  -1   3      396.12      444.63      8.50 o 
   5  -1   3      129.19      133.73      4.52 o 
   6  -1   3      355.84      324.48      9.68 o 
   7  -1   3        0.22        1.63      2.61 o 
   8  -1   3       38.27       35.50      4.18 o 
   9  -1   3      109.25       92.02      7.65 o 
  10  -1   3       49.53       47.05      7.95 o 
  11  -1   3       38.78       42.82     10.52 o 
 -11   0   3       17.50       26.57     15.64 o 
 -10   0   3       48.90       39.23      9.18 o 
  -9   0   3       23.28       22.85      6.67 o 
  -8   0   3      364.78      341.95     17.60 o 
  -7   0   3      269.16      268.50     13.33 o 
  -6   0   3      427.27      423.24     17.96 o 
  -5   0   3      305.26      293.77      6.25 o 
  -4   0   3     1369.75     1249.00     14.75 o 
  -3   0   3      249.26      363.59      6.75 o 
  -2   0   3    15830.02    12916.13     90.83 o 
  -1   0   3     5843.06     4997.63     58.54 o 
   0   0   3    12260.64     8064.38     57.80 o 
   1   0   3     3503.84     2958.87     36.18 o 
   2   0   3      112.04       75.32      2.84 o 
   3   0   3      312.64      291.31      5.09 o 
   4   0   3      237.19      262.54      5.50 o 
   5   0   3      478.26      536.68     19.40 o 
   6   0   3       12.90       15.46      6.09 o 
   7   0   3      148.51      166.33      6.52 o 
   8   0   3      271.38      270.40      9.80 o 
   9   0   3       68.71       76.97      6.30 o 
  10   0   3       31.94       25.38      4.69 o 
  11   0   3        9.26        3.44      8.53 o 
 -10   1   3       12.24        2.52      5.89 o 
  -9   1   3       61.32       54.54      9.30 o 
  -8   1   3      265.69      268.36     15.63 o 
  -7   1   3      199.37      183.03     11.77 o 
  -6   1   3       84.13       85.55      8.98 o 
  -5   1   3        0.35        3.52      2.93 o 
  -4   1   3       11.51       11.39      4.58 o 
  -3   1   3     1806.49     1901.55     32.55 o 
  -2   1   3     4079.61     3859.48     21.82 o 
  -1   1   3      636.84      621.82      5.36 o 
   0   1   3     1605.90     1365.86     20.62 o 
   1   1   3       83.37       63.57      2.91 o 
   2   1   3     3110.30     2745.34     33.07 o 
   3   1   3      105.61       90.59      2.23 o 
   4   1   3      112.67      125.20      4.76 o 
   5   1   3      266.10      251.02      6.05 o 
   6   1   3      320.65      320.77      8.08 o 
   7   1   3      113.62      122.42      5.74 o 
   8   1   3      140.48      133.55      6.59 o 
   9   1   3       67.58       87.46      6.01 o 
  10   1   3        0.99        2.79      4.28 o 
  11   1   3       67.39       53.04     14.35 o 
 -10   2   3       21.36       17.62     14.38 o 
  -9   2   3        8.04       12.75      9.52 o 
  -8   2   3       10.97       12.63      6.29 o 
  -7   2   3       69.23       67.39      7.95 o 
  -6   2   3      222.86      243.56     11.45 o 
  -5   2   3      136.32      127.63      7.72 o 
  -4   2   3      337.33      384.17     11.93 o 
  -3   2   3       36.80       33.67      4.05 o 
  -2   2   3       68.64      101.48      7.34 o 
  -1   2   3     2679.74     2782.76     31.91 o 
   0   2   3     2016.16     1962.36     18.01 o 
   1   2   3       28.20       21.51      0.72 o 
   2   2   3       63.50       90.47      2.13 o 
   3   2   3      283.78      316.60      5.58 o 
   4   2   3       30.31       27.88      2.69 o 
   5   2   3      102.95       67.23      2.77 o 
   6   2   3      204.87      217.86      6.10 o 
   7   2   3      171.63      156.76      6.13 o 
   8   2   3       79.86       77.85      5.43 o 
   9   2   3        4.75        7.54      3.37 o 
  10   2   3       18.06       20.27      4.16 o 
  11   2   3       45.14       73.91     17.19 o 
 -10   3   3       10.98       20.46      8.99 o 
  -9   3   3        3.29        7.90      6.58 o 
  -8   3   3       63.50       50.73      9.13 o 
  -7   3   3      125.03      136.16     14.94 o 
  -6   3   3        5.89       15.87      4.65 o 
  -5   3   3       59.63       68.95      6.49 o 
  -4   3   3       93.08       93.25     10.69 o 
  -3   3   3     1025.47     1034.45     24.18 o 
  -2   3   3       17.10       21.49      1.50 o 
  -1   3   3      318.42      339.16      8.31 o 
   0   3   3      328.84      273.89     13.81 o 
   1   3   3        2.39       15.92      1.09 o 
   2   3   3     3942.07     3493.14     43.67 o 
   3   3   3       84.21       79.78      4.33 o 
   4   3   3      152.38      152.85      2.94 o 
   5   3   3      251.54      305.28      8.64 o 
   6   3   3        3.68        9.68      5.31 o 
   7   3   3      308.55      329.43     13.97 o 
   8   3   3      801.53      722.03     17.24 o 
   9   3   3        3.27        3.21      2.84 o 
  10   3   3        1.31        4.74      8.14 o 
  11   3   3       42.60       51.89     14.21 o 
  12   3   3       65.59       65.36     17.84 o 
 -10   4   3       15.61       12.01      8.43 o 
  -9   4   3       89.95       82.35     11.92 o 
  -8   4   3       48.18       53.63      9.23 o 
  -7   4   3        0.32       -5.46      5.46 o 
  -6   4   3        0.73        6.45      4.57 o 
  -5   4   3      167.52      167.88      8.95 o 
  -4   4   3      483.26      499.61     15.52 o 
  -3   4   3       20.84       18.36      2.01 o 
  -2   4   3       57.74       50.95      1.81 o 
  -1   4   3        8.11       15.52      1.52 o 
   0   4   3      612.66      683.76     15.62 o 
   1   4   3     2279.64     2335.95     52.53 o 
   2   4   3     7223.63     6666.00    109.95 o 
   3   4   3        4.11       12.50      1.05 o 
   4   4   3       43.37       45.23      2.72 o 
   5   4   3        5.37        5.61      2.01 o 
   6   4   3       58.79       69.86      4.30 o 
   7   4   3      303.62      316.75     13.09 o 
   8   4   3      235.96      236.58     13.49 o 
   9   4   3        7.86        8.66      4.98 o 
  10   4   3       10.54       26.82     11.02 o 
  11   4   3       77.07       80.88      9.47 o 
  12   4   3        9.94       16.41     13.24 o 
  -9   5   3       31.50       39.00     10.47 o 
  -8   5   3       76.75       83.21     11.80 o 
  -7   5   3       68.64      111.61     30.96 o 
  -6   5   3       42.00       42.05      6.76 o 
  -5   5   3      221.91      193.29     10.18 o 
  -4   5   3      401.87      428.39     14.72 o 
  -3   5   3       62.74       67.45      2.71 o 
  -2   5   3       12.79       11.19      1.58 o 
  -1   5   3      981.56     1018.19     23.69 o 
   0   5   3      731.10      697.69     20.21 o 
   1   5   3      186.86      208.27      4.68 o 
   2   5   3      484.24      558.79     12.87 o 
   3   5   3      194.10      246.90      6.50 o 
   4   5   3      465.16      529.25     16.54 o 
   5   5   3      570.66      582.09     11.22 o 
   6   5   3      333.13      330.19      7.56 o 
   7   5   3      390.69      381.00     21.01 o 
   8   5   3        0.32       -1.02      2.22 o 
   9   5   3      231.94      258.06     14.22 o 
  10   5   3       80.26       67.57      8.59 o 
  11   5   3        1.60       13.29     12.26 o 
  12   5   3        0.67       29.89     13.94 o 
  -9   6   3        2.03       -5.64      6.61 o 
  -8   6   3       44.04       56.44     10.21 o 
  -7   6   3      107.07      103.60     11.21 o 
  -6   6   3        4.47       10.78      5.08 o 
  -5   6   3       37.85       40.96      6.28 o 
  -4   6   3      495.94      521.28     18.73 o 
  -3   6   3      527.66      567.74     15.71 o 
  -2   6   3        9.38       11.25      1.83 o 
  -1   6   3      940.41     1024.42     41.06 o 
   0   6   3      466.55      533.69     13.29 o 
   1   6   3      167.94      247.03     11.56 o 
   2   6   3     1411.00     1323.00     46.80 o 
   3   6   3      278.84      305.94      5.92 o 
   4   6   3      626.71      651.61      9.80 o 
   5   6   3       45.00       49.63      5.89 o 
   6   6   3       89.84       84.79      3.93 o 
   7   6   3      605.05      587.59     32.51 o 
   8   6   3      387.30      353.68     17.05 o 
   9   6   3        0.89        3.46      4.48 o 
  10   6   3       25.76       25.33     23.31 o 
  11   6   3       58.55       55.20     12.54 o 
  -8   7   3        1.56       15.55     12.72 o 
  -7   7   3       28.21       36.92      8.33 o 
  -6   7   3       16.47       24.22      7.20 o 
  -5   7   3      327.31      330.88     15.56 o 
  -4   7   3     1302.84     1324.75     37.42 o 
  -3   7   3       49.67       44.33      3.32 o 
  -2   7   3       30.56       29.98      2.74 o 
  -1   7   3       20.88       19.78      2.61 o 
   0   7   3      286.39      274.78      6.89 o 
   1   7   3      892.13      833.16     14.79 o 
   2   7   3      586.18      586.36     10.99 o 
   3   7   3      649.09      602.33     12.84 o 
   4   7   3        1.17        3.86      3.86 o 
   5   7   3      334.50      321.99     17.28 o 
   6   7   3      108.04      104.20      7.75 o 
   7   7   3       48.17       45.71      7.53 o 
   8   7   3        4.39        8.18      5.55 o 
   9   7   3        7.47       30.37      7.22 o 
  10   7   3       76.73       66.31      9.03 o 
  11   7   3       97.13       94.34     17.26 o 
  -8   8   3       22.35       26.86     16.72 o 
  -7   8   3       50.51       46.54      9.43 o 
  -6   8   3       36.50       48.78      8.46 o 
  -5   8   3       67.10       47.88      7.56 o 
  -4   8   3       69.31       72.02      7.45 o 
  -3   8   3      100.69      101.78      7.01 o 
  -2   8   3       79.41       84.59      6.41 o 
  -1   8   3      154.23      147.39      6.06 o 
   0   8   3        7.27       12.09      2.27 o 
   1   8   3       13.70       13.14      2.30 o 
   2   8   3       68.28       86.98      4.88 o 
   3   8   3      176.81      167.57      7.45 o 
   4   8   3      222.80      237.09      6.34 o 
   5   8   3      173.44      181.54      5.48 o 
   6   8   3        1.50        6.49     12.67 o 
   7   8   3        3.00       14.25     13.89 o 
   8   8   3        5.56       -3.44      4.57 o 
   9   8   3       50.18       59.59      8.98 o 
  10   8   3        1.64        5.05      5.40 o 
  11   8   3        2.44       12.21      9.64 o 
  -7   9   3       11.98        2.51     10.21 o 
  -6   9   3       22.64       34.47      7.73 o 
  -5   9   3        3.93        0.13      6.78 o 
  -4   9   3       84.10       77.28      8.41 o 
  -3   9   3      191.86      185.69     19.29 o 
  -2   9   3       29.29       26.35      3.26 o 
  -1   9   3        0.17       -0.06      3.08 o 
   0   9   3      130.91      154.64      6.32 o 
   1   9   3      869.78      914.03     24.70 o 
   2   9   3     1292.53     1266.60     27.85 o 
   3   9   3       85.20       79.15      4.37 o 
   4   9   3        3.95        3.45      2.03 o 
   5   9   3       43.72       43.68      6.07 o 
   6   9   3      147.94      151.01     10.21 o 
   7   9   3        7.71       20.93      7.55 o 
   8   9   3       14.22       44.68     23.85 o 
   9   9   3        0.42       -2.36      4.63 o 
  10   9   3       16.60       18.05      9.99 o 
  11   9   3       36.73       54.41     27.34 o 
  -7  10   3        6.93        6.96      7.05 o 
  -6  10   3        0.33        7.73      6.95 o 
  -5  10   3       12.19        8.58      5.68 o 
  -4  10   3      110.76      122.01     10.83 o 
  -3  10   3        0.40        8.83     11.51 o 
  -2  10   3        6.80        7.32      3.12 o 
  -1  10   3      259.30      247.55      8.66 o 
   0  10   3      478.50      475.45     14.42 o 
   1  10   3       12.39       20.95      3.20 o 
   2  10   3       67.94       55.47      4.17 o 
   3  10   3       18.69       33.37      9.32 o 
   4  10   3       60.25       55.84      4.12 o 
   5  10   3      274.43      271.74     19.03 o 
   6  10   3      250.59      256.56     22.34 o 
   7  10   3       11.69        6.02      7.63 o 
   8  10   3        6.43       11.69      6.23 o 
   9  10   3      141.85      139.91     13.91 o 
  10  10   3      110.94       80.58     11.47 o 
  11  10   3       32.05       30.00     13.28 o 
  -6  11   3       22.94       38.44     30.16 o 
  -5  11   3        9.24       18.74      9.53 o 
  -4  11   3        0.99        8.01      5.45 o 
  -3  11   3      105.28      111.71     10.12 o 
  -2  11   3      182.45      188.53      9.02 o 
  -1  11   3        0.46        1.05      2.77 o 
   0  11   3        4.68       -0.28      2.11 o 
   1  11   3        0.82       -0.14      2.60 o 
   2  11   3        7.54       15.95      5.32 o 
   3  11   3      116.48      127.53      6.47 o 
   4  11   3       98.70      101.63      7.18 o 
   5  11   3      136.96      133.67      8.19 o 
   6  11   3      268.12      278.94     15.71 o 
   7  11   3      186.98      169.14     13.24 o 
   8  11   3       45.80       41.57      8.36 o 
   9  11   3       26.19       30.25      8.71 o 
  10  11   3       10.82       11.98      7.18 o 
  -5  12   3       50.32       58.72     15.65 o 
  -4  12   3       42.86       51.50     11.13 o 
  -3  12   3       14.13       17.96      7.51 o 
  -2  12   3       15.63       19.49      4.32 o 
  -1  12   3        1.38       13.39      7.66 o 
   0  12   3      239.31      247.61     10.07 o 
   1  12   3      685.64      691.83     18.77 o 
   2  12   3      115.69      112.14      7.64 o 
   3  12   3        0.14        3.08      2.97 o 
   4  12   3       54.66       54.92      5.28 o 
   5  12   3      132.83      119.87      9.53 o 
   6  12   3      134.38      119.95     11.81 o 
   7  12   3       76.71       65.90     11.72 o 
   8  12   3        9.02       10.46      6.50 o 
   9  12   3        3.74       -0.63      5.20 o 
  10  12   3       12.64       13.38     12.44 o 
  -4  13   3       21.80        8.93     10.34 o 
  -3  13   3        0.63       13.61     23.77 o 
  -2  13   3       78.12       75.05      7.00 o 
  -1  13   3      226.53      222.10     10.53 o 
   0  13   3      115.12      113.83      9.65 o 
   1  13   3       13.83       11.50      5.14 o 
   2  13   3       94.76       78.99      6.49 o 
   3  13   3      151.23      157.46      8.73 o 
   4  13   3        5.76       11.50      7.01 o 
   5  13   3       21.44       29.31     18.42 o 
   6  13   3       44.80       43.72     16.11 o 
   7  13   3       17.39       25.73     12.98 o 
   8  13   3        0.21        3.63      6.47 o 
   9  13   3       58.39       57.04     11.37 o 
  -3  14   3       39.75       39.53     14.67 o 
  -2  14   3       54.24       32.95     12.37 o 
  -1  14   3        4.72       27.30     11.75 o 
   0  14   3        3.61       -1.15      3.48 o 
   1  14   3       61.58       54.52      6.27 o 
   2  14   3       79.66       75.87      6.97 o 
   3  14   3       65.33       51.69      6.18 o 
   4  14   3        2.99       -1.03      6.97 o 
   5  14   3        1.40       -1.37      4.57 o 
   6  14   3        4.34       13.17     19.83 o 
   7  14   3       80.60       91.38     23.38 o 
   8  14   3       76.97       98.98     13.23 o 
  -1  15   3        6.87       -4.60      8.47 o 
   0  15   3       47.13       49.08     12.31 o 
   1  15   3       43.11       41.60      8.10 o 
   2  15   3       11.15        4.08     10.75 o 
   3  15   3        0.65       -0.60      3.29 o 
   4  15   3       11.59        4.60      7.72 o 
   5  15   3       28.87       22.54      8.22 o 
   6  15   3       29.66        5.79      9.15 o 
   7  15   3       28.62       24.80     13.73 o 
   1  16   3        0.61       17.68      6.99 o 
   2  16   3        5.20       -0.87      7.58 o 
   3  16   3       61.19       44.29     13.05 o 
   4  16   3       27.07       26.21     13.27 o 
   5  16   3       13.30        4.68      9.61 o 
  -5 -15   4        0.80       37.09     11.99 o 
  -4 -15   4       11.19       -2.95      6.24 o 
  -3 -15   4       62.59       42.19     10.64 o 
  -2 -15   4       46.98       40.12     10.70 o 
  -1 -15   4       29.21       17.34     11.36 o 
   0 -15   4        8.12        7.14     12.54 o 
   1 -15   4       13.16       21.62      9.59 o 
  -6 -14   4       10.45        2.37      6.03 o 
  -5 -14   4       43.38       38.02      9.03 o 
  -4 -14   4       76.26       79.61     12.24 o 
  -3 -14   4       30.15       43.31      9.06 o 
  -2 -14   4       33.14       39.63     14.19 o 
  -1 -14   4       38.72       25.27      9.01 o 
   0 -14   4       34.78       50.18     10.18 o 
   1 -14   4       19.06       23.88     12.51 o 
   2 -14   4       18.79       23.47      9.26 o 
   3 -14   4        6.44       -1.87      8.80 o 
  -7 -13   4       82.65       99.22     14.78 o 
  -6 -13   4      106.67       82.22     13.83 o 
  -5 -13   4       12.87        6.34      6.54 o 
  -4 -13   4        1.70       -0.25      4.20 o 
  -3 -13   4        0.13       -0.54      7.31 o 
  -2 -13   4       92.77       95.43     17.34 o 
  -1 -13   4      103.12       95.03     11.53 o 
   0 -13   4        1.99        6.35      6.07 o 
   1 -13   4        1.01       -4.51      5.64 o 
   2 -13   4        0.13        5.00      6.33 o 
   3 -13   4       20.52       17.21      7.64 o 
   4 -13   4       85.60       85.77     12.25 o 
  -8 -12   4        9.82        4.12      5.52 o 
  -7 -12   4       42.35       44.87     18.40 o 
  -6 -12   4       20.06       41.83     14.44 o 
  -5 -12   4        2.60       -1.30      4.37 o 
  -4 -12   4        5.81       16.15      5.92 o 
  -3 -12   4       62.26       56.27     17.67 o 
  -2 -12   4      112.61      121.29     13.17 o 
  -1 -12   4       27.15       72.96     30.65 o 
   0 -12   4       51.77       85.48     10.82 o 
   1 -12   4      117.93      100.93     16.11 o 
   2 -12   4      230.12      251.31     17.73 o 
   3 -12   4       70.99       88.18     11.30 o 
   4 -12   4        3.95        7.31     19.20 o 
   5 -12   4        5.65        7.31      6.47 o 
  -9 -11   4       35.92       37.50     11.78 o 
  -8 -11   4       26.14      107.30     56.22 o 
  -7 -11   4        0.34        2.51      4.64 o 
  -6 -11   4        2.23        1.49      4.05 o 
  -5 -11   4      148.97      143.22     14.04 o 
  -4 -11   4      170.79      190.38     13.59 o 
  -3 -11   4        0.44       -2.76      5.55 o 
  -2 -11   4       56.59       70.42     24.65 o 
  -1 -11   4      124.97      133.87     10.52 o 
   0 -11   4       37.56       35.65      7.94 o 
   1 -11   4       62.54       70.26      9.05 o 
   2 -11   4       90.65       77.07      9.82 o 
   3 -11   4       28.86       13.74      9.83 o 
   4 -11   4        7.26        4.54      5.17 o 
   5 -11   4        8.42       17.37      6.93 o 
   6 -11   4       28.03       36.50     12.81 o 
  -9 -10   4       12.52       12.00      8.36 o 
  -8 -10   4       62.47       52.98      8.10 o 
  -7 -10   4      193.55      182.29     10.24 o 
  -6 -10   4       48.91       44.66      6.85 o 
  -5 -10   4        8.98       16.39      3.65 o 
  -4 -10   4       35.13       31.72     10.97 o 
  -3 -10   4      173.81      149.86     11.18 o 
  -2 -10   4      558.49      582.66     23.10 o 
  -1 -10   4      319.69      334.83     15.66 o 
   0 -10   4       51.61       48.34     11.68 o 
   1 -10   4        8.82       15.60     10.63 o 
   2 -10   4       99.98       87.84     16.15 o 
   3 -10   4      290.64      295.02     25.34 o 
   4 -10   4      122.55      136.05     11.77 o 
   5 -10   4        6.84        1.14      7.36 o 
   6 -10   4        0.28        0.92      6.63 o 
   7 -10   4       43.79       47.46     14.73 o 
 -10  -9   4        0.79       -1.68      7.55 o 
  -9  -9   4       53.67       75.50      8.94 o 
  -8  -9   4      119.73      108.85      8.05 o 
  -7  -9   4       19.44       17.45      5.96 o 
  -6  -9   4        7.24       16.70      3.96 o 
  -5  -9   4        1.80        5.05      5.59 o 
  -4  -9   4      145.02      141.55      7.35 o 
  -3  -9   4     1081.39     1066.72     30.84 o 
  -2  -9   4      453.08      482.80     18.31 o 
  -1  -9   4       54.11       50.77      7.03 o 
   0  -9   4      122.22      109.76      8.75 o 
   1  -9   4      576.71      610.05     21.90 o 
   2  -9   4      244.25      263.01     13.39 o 
   3  -9   4      117.43      117.67     10.42 o 
   4  -9   4       20.72       12.50      5.75 o 
   5  -9   4       62.84       63.24      8.52 o 
   6  -9   4       74.25       49.38      9.23 o 
   7  -9   4       32.95       37.44     12.26 o 
   8  -9   4       23.30       -8.50     10.34 o 
 -10  -8   4       20.92       48.29     17.54 o 
  -9  -8   4       40.37       29.10      5.51 o 
  -8  -8   4       78.09       80.42      6.81 o 
  -7  -8   4        6.19        2.94      3.52 o 
  -6  -8   4      223.96      223.83      9.38 o 
  -5  -8   4      175.61      150.82      6.99 o 
  -4  -8   4       12.21       17.23      2.98 o 
  -3  -8   4      133.93      148.14      5.35 o 
  -2  -8   4      562.48      586.11     18.90 o 
  -1  -8   4      454.57      472.24     16.11 o 
   0  -8   4      516.44      494.47     25.86 o 
   1  -8   4       51.01       70.63      6.95 o 
   2  -8   4       93.88       77.31      7.38 o 
   3  -8   4       54.29       60.66      7.38 o 
   4  -8   4      381.32      331.43     10.52 o 
   5  -8   4       56.79       66.10      5.89 o 
   6  -8   4       66.54       67.87      7.18 o 
   7  -8   4        0.61       12.29      9.26 o 
   8  -8   4        1.06       -9.72      9.72 o 
 -10  -7   4        0.30        0.08      4.33 o 
  -9  -7   4       16.67       17.44      8.42 o 
  -8  -7   4      289.29      281.92     12.09 o 
  -7  -7   4      233.69      227.20      9.65 o 
  -6  -7   4      134.21      128.08      6.88 o 
  -5  -7   4       25.76       27.43      4.18 o 
  -4  -7   4       17.51       25.33      2.99 o 
  -3  -7   4      333.43      328.90      9.90 o 
  -2  -7   4      177.86      173.79      7.47 o 
  -1  -7   4        3.78       -3.19      3.19 o 
   0  -7   4        1.07        4.19      3.24 o 
   1  -7   4      155.31      170.10      8.64 o 
   2  -7   4       78.61       69.04      3.41 o 
   3  -7   4      224.74      215.07      6.54 o 
   4  -7   4       23.09       24.42      3.39 o 
   5  -7   4        0.79        4.85      3.00 o 
   6  -7   4       43.70       30.16      4.91 o 
   7  -7   4      128.75      128.28      8.52 o 
   8  -7   4       31.79       30.26      7.28 o 
   9  -7   4        2.24       11.99     11.89 o 
 -10  -6   4       10.64       17.56     14.47 o 
  -9  -6   4       72.72       59.22      6.47 o 
  -8  -6   4      259.60      246.78     10.95 o 
  -7  -6   4        4.56       12.45      3.46 o 
  -6  -6   4       18.95       25.29      4.78 o 
  -5  -6   4      804.62      766.21     16.66 o 
  -4  -6   4       86.62       75.61      4.04 o 
  -3  -6   4      119.52      127.96      4.42 o 
  -2  -6   4       26.83       25.59      1.93 o 
  -1  -6   4       63.24       55.13      4.34 o 
   0  -6   4      509.67      541.35     15.34 o 
   1  -6   4      968.36      902.12     22.07 o 
   2  -6   4      300.60      285.22     16.37 o 
   3  -6   4       29.92       51.52      6.17 o 
   4  -6   4       28.60       34.42      4.51 o 
   5  -6   4        1.06        0.49      1.90 o 
   6  -6   4      180.01      167.56      7.85 o 
   7  -6   4       63.14       62.36      7.91 o 
   8  -6   4        8.66       10.23      9.18 o 
   9  -6   4        4.29       -2.38      7.42 o 
 -10  -5   4       23.89       25.95      8.15 o 
  -9  -5   4        7.51        2.94      4.66 o 
  -8  -5   4       93.11       76.89      5.98 o 
  -7  -5   4        6.54        5.87      4.41 o 
  -6  -5   4      234.42      257.74      9.14 o 
  -5  -5   4       27.77       36.09      3.37 o 
  -4  -5   4       94.94       88.26      3.99 o 
  -3  -5   4      209.43      220.63      5.88 o 
  -2  -5   4       27.37       38.39      2.25 o 
  -1  -5   4      117.02      107.70      4.54 o 
   0  -5   4      416.00      373.27     10.83 o 
   1  -5   4      321.69      350.07     11.25 o 
   2  -5   4      425.05      383.11      7.02 o 
   3  -5   4       28.10       34.03      2.66 o 
   4  -5   4     1663.48     1713.62     28.88 o 
   5  -5   4       31.24       20.74      3.41 o 
   6  -5   4       10.24       15.87      3.91 o 
   7  -5   4      100.23       94.93      6.76 o 
   8  -5   4       62.24       52.43      6.49 o 
   9  -5   4       49.56       65.37      9.06 o 
  10  -5   4       20.91       26.45      8.69 o 
 -11  -4   4        4.22        2.60      5.95 o 
 -10  -4   4        0.09       -2.82      5.67 o 
  -9  -4   4        1.27       -0.24      6.04 o 
  -8  -4   4       22.80       19.97      4.07 o 
  -7  -4   4       10.03       19.62      3.56 o 
  -6  -4   4       83.77      104.61      6.96 o 
  -5  -4   4       10.47       15.69      3.97 o 
  -4  -4   4       25.10       25.46      2.91 o 
  -3  -4   4     1167.13     1229.29     18.83 o 
  -2  -4   4      601.16      634.30     10.50 o 
  -1  -4   4       27.14       24.26      1.25 o 
   0  -4   4       22.98       17.09      2.64 o 
   1  -4   4      191.23      229.68      4.39 o 
   2  -4   4     1015.30      994.10     17.00 o 
   3  -4   4      471.95      438.99     13.08 o 
   4  -4   4        2.21       11.75      5.94 o 
   5  -4   4        0.26        7.50      7.39 o 
   6  -4   4       18.03       19.19      3.54 o 
   7  -4   4      263.53      267.49     10.36 o 
   8  -4   4      133.23      124.91      7.97 o 
   9  -4   4       33.02       45.90     10.25 o 
  10  -4   4        8.09        8.27      6.51 o 
 -11  -3   4       16.45        5.05      7.24 o 
 -10  -3   4       17.70       15.48      8.61 o 
  -9  -3   4       20.41       39.34      9.00 o 
  -8  -3   4       51.62       59.16     12.25 o 
  -7  -3   4       11.15       18.90      5.52 o 
  -6  -3   4      260.14      267.52      9.64 o 
  -5  -3   4     1357.41     1402.54     23.92 o 
  -4  -3   4      343.65      368.74     12.78 o 
  -3  -3   4     1103.23     1137.39     16.90 o 
  -2  -3   4      357.78      386.59      6.84 o 
  -1  -3   4      854.31      936.66     12.30 o 
   0  -3   4      451.50      467.59      5.24 o 
   1  -3   4      265.71      230.45      3.73 o 
   2  -3   4     1715.75     1704.72     20.26 o 
   3  -3   4       32.95       47.14      2.74 o 
   4  -3   4        8.59       10.87      2.12 o 
   5  -3   4      763.96      760.31     25.40 o 
   6  -3   4      570.24      585.63     14.32 o 
   7  -3   4       40.99       54.39      4.93 o 
   8  -3   4        3.69        2.21      7.31 o 
   9  -3   4      175.06      170.69      9.73 o 
  10  -3   4       42.27       53.48     10.90 o 
 -10  -2   4       34.03       30.79      8.78 o 
  -9  -2   4       18.63        5.16      5.46 o 
  -8  -2   4      126.35      115.67     10.83 o 
  -7  -2   4       71.03       61.08      4.09 o 
  -6  -2   4      299.00      306.86      8.12 o 
  -5  -2   4      183.98      176.03      5.55 o 
  -4  -2   4        7.35       23.17      3.97 o 
  -3  -2   4       54.67       78.73      3.05 o 
  -2  -2   4       23.77       22.61      1.56 o 
  -1  -2   4      470.18      520.11     10.72 o 
   0  -2   4        4.53       17.43      2.32 o 
   1  -2   4      407.80      454.50      7.36 o 
   2  -2   4     1149.99     1222.81     15.45 o 
   3  -2   4     3078.54     2953.66     35.59 o 
   4  -2   4     5255.61     5139.99     62.39 o 
   5  -2   4        1.62        6.63      3.09 o 
   6  -2   4       20.29       35.03      3.48 o 
   7  -2   4      260.16      281.61     12.26 o 
   8  -2   4       58.61       61.97      6.89 o 
   9  -2   4       84.82       79.06      6.59 o 
  10  -2   4       16.52       22.83     12.68 o 
  11  -2   4        1.84        1.49      8.01 o 
 -10  -1   4       55.34       48.47     10.23 o 
  -9  -1   4       71.77       48.92      8.47 o 
  -8  -1   4       65.25       63.77     16.79 o 
  -7  -1   4       56.08       56.05      6.69 o 
  -6  -1   4       15.57       13.33      2.04 o 
  -5  -1   4        1.76        3.22      1.52 o 
  -4  -1   4      669.55      690.71     11.53 o 
  -3  -1   4     3509.97     3280.72     36.32 o 
  -2  -1   4      298.19      302.09      5.59 o 
  -1  -1   4     1486.45     1232.81     14.41 o 
   0  -1   4      653.12      681.60      8.66 o 
   1  -1   4     3659.33     3373.19     32.24 o 
   2  -1   4     4139.03     3934.55     38.94 o 
   3  -1   4     1764.93     1923.88     23.84 o 
   4  -1   4      221.48      164.83      4.83 o 
   5  -1   4       39.65       42.69      3.02 o 
   6  -1   4       97.72      107.59      5.05 o 
   7  -1   4      227.34      219.27      8.23 o 
   8  -1   4        8.21        7.86      3.16 o 
   9  -1   4       52.08       58.26      7.70 o 
  10  -1   4       28.95       26.36      5.12 o 
  11  -1   4       17.64       27.62     12.48 o 
 -10   0   4       97.07       91.96     12.32 o 
  -9   0   4       96.38       89.65     24.31 o 
  -8   0   4      132.05      132.63     20.55 o 
  -7   0   4       45.15       42.08      6.85 o 
  -6   0   4       63.49       54.67      6.19 o 
  -5   0   4      956.02      965.83     13.48 o 
  -4   0   4     1085.22     1137.64     15.80 o 
  -3   0   4     1324.69     1416.27     27.82 o 
  -2   0   4      774.45      822.92     15.31 o 
  -1   0   4     1245.49     1297.22     15.61 o 
   0   0   4        7.25       13.04      1.11 o 
   1   0   4     1364.20     1128.85     33.22 o 
   2   0   4     1068.83      864.12     16.12 o 
   3   0   4      113.15       95.92      5.03 o 
   4   0   4      503.26      538.21      9.48 o 
   5   0   4       16.30       17.59      2.65 o 
   6   0   4       55.07       50.44      5.98 o 
   7   0   4       58.66       47.42      3.87 o 
   8   0   4       11.30       21.58      4.72 o 
   9   0   4      350.69      365.82     25.39 o 
  10   0   4       74.32       51.66     11.71 o 
  11   0   4        0.28       -2.82      9.37 o 
 -10   1   4        4.14       -1.59      5.87 o 
  -9   1   4       13.90        2.26      5.59 o 
  -8   1   4      200.38      202.40     18.56 o 
  -7   1   4      283.68      321.71     15.92 o 
  -6   1   4       10.85        6.10      4.28 o 
  -5   1   4       18.18       23.54      4.37 o 
  -4   1   4      300.12      327.43     12.58 o 
  -3   1   4       93.54      136.14      5.81 o 
  -2   1   4     2265.12     2159.51     21.57 o 
  -1   1   4      382.28      420.04      6.17 o 
   0   1   4     4023.94     3317.54     37.75 o 
   1   1   4       16.15       16.55      1.21 o 
   2   1   4     1811.27     1644.07     25.26 o 
   3   1   4      239.72      262.37      5.17 o 
   4   1   4     1028.79     1153.32     15.86 o 
   5   1   4       41.97       44.08      2.73 o 
   6   1   4       88.44       80.81      4.11 o 
   7   1   4      497.03      463.78     11.66 o 
   8   1   4       47.40       51.29      4.26 o 
   9   1   4        4.65        6.22      7.98 o 
  10   1   4        1.22       18.99      6.82 o 
  11   1   4        5.10       23.80     11.37 o 
 -10   2   4        3.24        2.84      6.94 o 
  -9   2   4       10.76       17.91     14.69 o 
  -8   2   4        6.85        2.41      5.12 o 
  -7   2   4       22.01       32.86      6.40 o 
  -6   2   4       88.97      100.55      9.26 o 
  -5   2   4       74.27       74.64      8.83 o 
  -4   2   4      308.31      302.37     11.20 o 
  -3   2   4       10.64       14.06      2.65 o 
  -2   2   4      142.37      163.52      2.35 o 
  -1   2   4     1232.45     1254.57     24.62 o 
   0   2   4     3311.79     3031.86     29.82 o 
   1   2   4       67.31       77.76      3.10 o 
   2   2   4     1747.90     1922.28     31.38 o 
   3   2   4     1268.65     1367.17     12.36 o 
   4   2   4      864.97     1021.90     42.43 o 
   5   2   4      248.59      257.38      5.58 o 
   6   2   4      486.52      497.92     22.53 o 
   7   2   4       68.37       64.47      4.18 o 
   8   2   4       26.00       27.77      3.79 o 
   9   2   4        0.34       10.72      3.28 o 
  10   2   4       27.15       33.08      6.55 o 
  11   2   4       55.04       68.64     21.46 o 
 -10   3   4       18.46       15.64     14.92 o 
  -9   3   4        2.23        4.39      6.14 o 
  -8   3   4        8.86       -1.95      4.61 o 
  -7   3   4      158.41      137.51     11.86 o 
  -6   3   4       86.86       71.08      7.49 o 
  -5   3   4       22.76       27.24      4.87 o 
  -4   3   4       24.77       29.89      8.39 o 
  -3   3   4       65.08       88.87      7.76 o 
  -2   3   4       65.20       59.11      1.44 o 
  -1   3   4      555.10      531.62      7.54 o 
   0   3   4       44.84       52.48      1.91 o 
   1   3   4     1081.93      921.89     11.38 o 
   2   3   4      807.94      859.32      9.06 o 
   3   3   4      999.16      960.71     18.60 o 
   4   3   4      104.17       96.44      5.14 o 
   5   3   4        9.93       11.32      1.51 o 
   6   3   4      297.93      293.54      6.83 o 
   7   3   4      105.55      110.56      6.95 o 
   8   3   4      143.46      136.17      6.41 o 
   9   3   4       82.07       88.38      6.03 o 
  10   3   4       34.60       31.94      6.73 o 
  11   3   4       31.13       17.19     11.95 o 
  12   3   4       37.20       33.22     16.41 o 
  -9   4   4       34.38       31.50      9.49 o 
  -8   4   4       79.15       85.10     10.63 o 
  -7   4   4      288.09      282.45     17.65 o 
  -6   4   4        3.15        5.75      4.35 o 
  -5   4   4        1.37        8.74      8.99 o 
  -4   4   4      229.90      227.76     10.65 o 
  -3   4   4      318.09      295.75     10.73 o 
  -2   4   4      114.43      105.54      2.94 o 
  -1   4   4       19.60       17.99      2.22 o 
   0   4   4       58.75       79.77      2.68 o 
   1   4   4      372.72      396.03      7.62 o 
   2   4   4     5411.40     5176.13     50.24 o 
   3   4   4     1686.62     1764.27     31.64 o 
   4   4   4      119.56      105.20      8.15 o 
   5   4   4       95.20       83.23      5.35 o 
   6   4   4      262.30      254.31     12.47 o 
   7   4   4     1147.27     1102.61     19.38 o 
   8   4   4      624.41      576.59     14.45 o 
   9   4   4        1.92        6.92     14.19 o 
  10   4   4       26.22       37.47      8.46 o 
  11   4   4       35.85       44.63      8.51 o 
  12   4   4       17.80       -5.50     11.40 o 
  -9   5   4       73.99       73.69     13.36 o 
  -8   5   4       14.72       23.30     12.22 o 
  -7   5   4       18.17       22.46      9.15 o 
  -6   5   4       80.16       65.58     12.93 o 
  -5   5   4      222.70      247.00     13.23 o 
  -4   5   4       28.77       31.61      5.20 o 
  -3   5   4      555.91      576.59     17.40 o 
  -2   5   4     1070.81     1154.02     23.39 o 
  -1   5   4      308.05      349.63      6.86 o 
   0   5   4     1149.19     1080.76     30.16 o 
   1   5   4      187.78      181.02      4.55 o 
   2   5   4     2611.22     2668.27     64.22 o 
   3   5   4     1262.59     1313.40     24.82 o 
   4   5   4      385.12      439.00     12.93 o 
   5   5   4      766.16      782.13     20.67 o 
   6   5   4      406.20      434.81     15.23 o 
   7   5   4       20.32       25.72      5.59 o 
   8   5   4      145.53      152.37     10.33 o 
   9   5   4      148.86      123.81     15.69 o 
  10   5   4       17.89       30.24      6.96 o 
  11   5   4       16.13       24.79      7.19 o 
  12   5   4       17.07        8.83     12.24 o 
  -9   6   4        6.12       -0.22      5.07 o 
  -8   6   4       27.86       21.38      7.69 o 
  -7   6   4       99.40       98.93     10.82 o 
  -6   6   4       82.34       87.11     16.66 o 
  -5   6   4       17.76       24.27      5.63 o 
  -4   6   4      161.42      156.19      9.66 o 
  -3   6   4      813.60      813.95     24.94 o 
  -2   6   4      242.31      242.66      5.77 o 
  -1   6   4      109.42      117.63      4.15 o 
   0   6   4      125.26      141.44      7.94 o 
   1   6   4      194.83      125.54      4.20 o 
   2   6   4      133.93      175.21      4.60 o 
   3   6   4     1108.38     1201.83     15.86 o 
   4   6   4      478.81      511.17     21.61 o 
   5   6   4       95.49      107.27      7.05 o 
   6   6   4        0.28        1.90      3.39 o 
   7   6   4      277.63      303.81     19.24 o 
   8   6   4      351.23      369.65     17.15 o 
   9   6   4       81.95      102.29     15.99 o 
  10   6   4       25.63       37.83     11.15 o 
  11   6   4       11.19       29.43     12.03 o 
  -8   7   4       25.69       28.84      9.96 o 
  -7   7   4      121.65      130.00     13.66 o 
  -6   7   4       10.20       27.07      7.54 o 
  -5   7   4       17.14       18.15      6.31 o 
  -4   7   4      484.90      493.28     19.70 o 
  -3   7   4      428.35      425.89     30.41 o 
  -2   7   4       45.15       43.58      2.95 o 
  -1   7   4       45.85       46.90      3.66 o 
   0   7   4      153.50      167.54      9.04 o 
   1   7   4      204.38      198.14      5.78 o 
   2   7   4      774.11      714.97     13.00 o 
   3   7   4      253.32      252.35      5.99 o 
   4   7   4      325.72      309.06      6.12 o 
   5   7   4        8.38       17.44      4.15 o 
   6   7   4       36.11       43.31      5.99 o 
   7   7   4      412.21      396.25     17.35 o 
   8   7   4       37.55       25.36      6.60 o 
   9   7   4       42.46       44.01      8.34 o 
  10   7   4        0.88        1.44      9.77 o 
  11   7   4       54.39       62.07     11.54 o 
  -8   8   4        2.63        2.29      6.61 o 
  -7   8   4        3.05       -2.41      5.81 o 
  -6   8   4       56.53       75.25     10.04 o 
  -5   8   4       82.28       85.63      9.59 o 
  -4   8   4       75.22       94.80      8.96 o 
  -3   8   4       72.96       62.84      3.98 o 
  -2   8   4        0.29        8.79      5.08 o 
  -1   8   4        1.10        1.07      3.97 o 
   0   8   4      221.21      190.88      6.25 o 
   1   8   4      421.35      451.73     20.30 o 
   2   8   4      317.02      374.82     10.08 o 
   3   8   4       78.62       67.95      3.88 o 
   4   8   4      334.20      340.96      7.99 o 
   5   8   4      523.12      564.68     18.72 o 
   6   8   4      136.11      138.10      9.18 o 
   7   8   4       75.49       89.89      8.50 o 
   8   8   4      110.50      109.00     11.22 o 
   9   8   4       17.90       15.32      6.60 o 
  10   8   4        1.79       -0.59      4.58 o 
  11   8   4        7.17       17.63     11.26 o 
  -7   9   4        4.09        1.21      5.18 o 
  -6   9   4        0.38       18.31     21.59 o 
  -5   9   4       28.95       47.61      9.56 o 
  -4   9   4       21.99       19.54      6.77 o 
  -3   9   4      207.47      216.27     12.75 o 
  -2   9   4       89.99       94.77      5.30 o 
  -1   9   4        2.88        8.35      2.74 o 
   0   9   4       16.23       27.40      4.73 o 
   1   9   4      142.03      177.93      6.52 o 
   2   9   4      897.78      950.35     19.06 o 
   3   9   4      405.53      381.33     14.26 o 
   4   9   4      128.19      113.46      4.71 o 
   5   9   4       20.36       23.51      7.61 o 
   6   9   4        6.44       13.01      5.41 o 
   7   9   4      308.94      308.33     16.01 o 
   8   9   4      338.65      328.68     18.57 o 
   9   9   4        6.91       10.82      7.96 o 
  10   9   4        1.88        1.89      8.26 o 
  11   9   4       23.06       24.61     11.91 o 
  -6  10   4        1.71        7.09      6.31 o 
  -5  10   4        1.93        8.61      7.50 o 
  -4  10   4      182.21      201.23     14.48 o 
  -3  10   4      107.73      122.81     10.62 o 
  -2  10   4        6.96        4.12      2.65 o 
  -1  10   4       12.89       10.94      3.11 o 
   0  10   4       96.72      114.64      6.08 o 
   1  10   4       64.54       77.11      8.49 o 
   2  10   4       11.89       16.37      4.82 o 
   3  10   4       26.44       24.45      3.53 o 
   4  10   4       32.64       31.89      4.74 o 
   5  10   4      503.68      504.63     19.22 o 
   6  10   4      205.88      194.75     12.73 o 
   7  10   4       33.20       43.79      8.64 o 
   8  10   4       38.95       18.22      7.10 o 
   9  10   4       65.38       67.34     10.66 o 
  10  10   4       45.67       54.42     11.17 o 
  11  10   4       52.80       44.96     13.23 o 
  -6  11   4       48.84       39.42      9.68 o 
  -5  11   4       25.31       29.69      8.97 o 
  -4  11   4       28.36       30.11      8.68 o 
  -3  11   4       50.53       35.26      7.40 o 
  -2  11   4       58.59       52.20      5.56 o 
  -1  11   4       94.16      114.85      6.38 o 
   0  11   4        6.90        8.15      3.19 o 
   1  11   4       11.08       17.62      5.73 o 
   2  11   4        0.60        1.26      3.78 o 
   3  11   4      125.73      104.65      5.86 o 
   4  11   4      385.92      337.86     20.25 o 
   5  11   4      242.35      249.23     28.44 o 
   6  11   4       40.02       34.04      9.38 o 
   7  11   4        1.27       11.38      6.35 o 
   8  11   4       74.53       91.18     11.15 o 
   9  11   4       58.46       55.47     10.94 o 
  10  11   4       21.60       21.06      8.68 o 
  -5  12   4        0.74        1.44      7.91 o 
  -4  12   4       21.19       15.52     19.48 o 
  -3  12   4      106.20      101.23     10.47 o 
  -2  12   4       96.61      110.35     10.23 o 
  -1  12   4        0.25        6.57      6.46 o 
   0  12   4      115.78      105.16      6.93 o 
   1  12   4      610.09      648.53     18.63 o 
   2  12   4      132.41      127.24      7.07 o 
   3  12   4       22.96       29.19      4.21 o 
   4  12   4      104.25       99.22      6.48 o 
   5  12   4       50.16       47.49      7.78 o 
   6  12   4      127.19      120.47     11.48 o 
   7  12   4      157.62      160.99     13.64 o 
   8  12   4        5.26       14.54     14.50 o 
   9  12   4        5.71       -1.94      5.78 o 
  10  12   4        0.95        8.50      7.23 o 
  -4  13   4       28.49       37.50     14.40 o 
  -3  13   4        4.78       13.92      8.39 o 
  -2  13   4       40.80       36.82      7.89 o 
  -1  13   4       67.29       44.20      5.78 o 
   0  13   4      104.73       95.87      9.69 o 
   1  13   4      295.30      272.84     11.54 o 
   2  13   4       44.24       29.92      6.04 o 
   3  13   4        4.30       14.91      5.90 o 
   4  13   4        1.16        3.56      4.43 o 
   5  13   4      139.65      115.32     11.35 o 
   6  13   4       71.70       54.69     23.45 o 
   7  13   4        0.28       13.36     12.18 o 
   8  13   4        0.26       19.00     20.66 o 
   9  13   4       26.56       18.46      8.93 o 
  -3  14   4        6.76        1.14      7.99 o 
  -2  14   4       33.87       40.21     13.40 o 
  -1  14   4       19.54       26.16      8.18 o 
   0  14   4        0.16       -4.36      4.36 o 
   1  14   4       27.63       23.44      4.97 o 
   2  14   4       54.14       63.02      6.44 o 
   3  14   4       21.66       26.59      5.19 o 
   4  14   4       18.45       23.84      6.81 o 
   5  14   4        0.91        1.54      6.25 o 
   6  14   4        7.50        1.90      4.99 o 
   7  14   4       21.70       33.77      8.77 o 
   8  14   4       62.62       65.30     11.12 o 
  -1  15   4        4.86        2.76      8.10 o 
   0  15   4        9.69       -0.15      3.81 o 
   1  15   4       51.46       52.21      8.24 o 
   2  15   4       25.34       25.42      5.30 o 
   3  15   4        9.20        2.14      4.87 o 
   4  15   4        2.65       14.45      9.12 o 
   5  15   4        2.92       14.18      7.46 o 
   6  15   4       54.08       62.34     11.90 o 
   7  15   4       92.39       95.51     12.66 o 
   1  16   4        9.50        3.93      7.63 o 
   2  16   4        8.63        2.22      8.26 o 
   3  16   4        2.41       34.95     13.83 o 
   4  16   4       12.93       11.80     10.78 o 
   5  16   4       68.01       67.14     18.95 o 
  -4 -15   5        4.00        4.49     11.93 o 
  -3 -15   5       12.69       14.12     18.78 o 
  -2 -15   5       27.77       38.43     11.24 o 
  -1 -15   5       73.23       83.40     13.65 o 
   0 -15   5       30.18       30.54     10.27 o 
  -6 -14   5       33.71       36.01      9.67 o 
  -5 -14   5        1.74       18.09     17.46 o 
  -4 -14   5       16.86       34.90      9.53 o 
  -3 -14   5       87.11       81.80     11.60 o 
  -2 -14   5       18.77       30.28      8.84 o 
  -1 -14   5       12.18        7.66      7.85 o 
   0 -14   5       17.22       19.28     15.09 o 
   1 -14   5        6.02        4.45     12.79 o 
   2 -14   5       33.91       38.08     10.83 o 
  -7 -13   5       13.19       11.34     17.48 o 
  -6 -13   5       64.70       62.05     11.15 o 
  -5 -13   5       51.20       66.17     19.79 o 
  -4 -13   5       24.08       28.37      7.95 o 
  -3 -13   5        8.23       15.19      7.30 o 
  -2 -13   5        1.16        1.57      7.53 o 
  -1 -13   5       27.93       41.62      8.89 o 
   0 -13   5       29.64       21.58     12.54 o 
   1 -13   5        4.07        7.04      7.33 o 
   2 -13   5        0.35        2.42     10.09 o 
   3 -13   5       12.69       21.66     10.72 o 
   4 -13   5       27.52       19.78      9.12 o 
  -8 -12   5        1.70       -5.76      6.11 o 
  -7 -12   5       90.07       91.70     16.04 o 
  -6 -12   5      145.87      136.67     13.56 o 
  -5 -12   5        0.35       -3.38      7.07 o 
  -4 -12   5       11.24       19.97      6.65 o 
  -3 -12   5        7.20        4.12      5.52 o 
  -2 -12   5       31.57       32.23      7.89 o 
  -1 -12   5       72.71       68.19     12.68 o 
   0 -12   5        7.92        9.34      6.25 o 
   1 -12   5        0.15       25.47     14.00 o 
   2 -12   5       78.16       85.50     11.55 o 
   3 -12   5      106.92      114.73     15.62 o 
   4 -12   5       51.10       39.38     13.69 o 
   5 -12   5        2.60       20.42      8.80 o 
  -8 -11   5       16.69       17.16      7.09 o 
  -7 -11   5        3.90       16.02      6.61 o 
  -6 -11   5       63.65       63.55      9.20 o 
  -5 -11   5       57.34       63.96      9.15 o 
  -4 -11   5       85.10       99.71     11.13 o 
  -3 -11   5      133.80      138.55     14.84 o 
  -2 -11   5       34.41       37.63      7.44 o 
  -1 -11   5       22.25       24.64      7.02 o 
   0 -11   5       44.06       42.80      8.80 o 
   1 -11   5      206.19      184.30     14.17 o 
   2 -11   5      145.41      164.57     14.20 o 
   3 -11   5        4.20        3.97     11.06 o 
   4 -11   5        0.15       -1.52      5.36 o 
   5 -11   5       18.67       11.57      7.33 o 
   6 -11   5       39.09       62.73     17.65 o 
  -9 -10   5       14.06       -1.76      5.06 o 
  -8 -10   5        2.63        9.82     11.94 o 
  -7 -10   5       15.93       18.91     12.25 o 
  -6 -10   5       39.08       46.26      8.36 o 
  -5 -10   5      180.80      178.80     13.55 o 
  -4 -10   5      207.97      168.75     11.98 o 
  -3 -10   5        0.37       15.04     15.09 o 
  -2 -10   5      110.90      115.36      9.75 o 
  -1 -10   5      806.66      819.33     30.02 o 
   0 -10   5       13.93       23.77      6.33 o 
   1 -10   5       25.14       28.06      6.96 o 
   2 -10   5       53.47       53.78      8.93 o 
   3 -10   5      258.37      223.56     14.54 o 
   4 -10   5       88.32      105.85     18.55 o 
   5 -10   5       19.93       19.40      9.61 o 
   6 -10   5       17.49       11.79     16.35 o 
   7 -10   5        8.95       27.59     14.08 o 
  -9  -9   5        2.99       -0.87      4.20 o 
  -8  -9   5       95.98       86.12     14.77 o 
  -7  -9   5      208.91      187.32     10.27 o 
  -6  -9   5        2.16        8.87     10.90 o 
  -5  -9   5       83.14       88.07      5.91 o 
  -4  -9   5       42.05       43.11      7.01 o 
  -3  -9   5      200.05      218.10     18.29 o 
  -2  -9   5      221.18      245.92     16.42 o 
  -1  -9   5      603.61      613.09     22.97 o 
   0  -9   5        1.67       -1.16      3.53 o 
   1  -9   5       32.02       32.66      6.63 o 
   2  -9   5      496.52      508.86     20.92 o 
   3  -9   5      393.33      409.70     27.95 o 
   4  -9   5       99.00       94.86     10.26 o 
   5  -9   5        6.39        9.52      5.55 o 
   6  -9   5       15.23        9.29      6.18 o 
   7  -9   5       42.21       50.74      9.08 o 
 -10  -8   5       14.25        0.74      5.07 o 
  -9  -8   5       70.27       64.81      7.30 o 
  -8  -8   5       68.29       64.30      6.47 o 
  -7  -8   5       20.31       27.27      9.46 o 
  -6  -8   5       50.67       55.41      9.91 o 
  -5  -8   5      169.60      199.78      9.92 o 
  -4  -8   5      218.31      180.52      7.08 o 
  -3  -8   5      214.83      220.93     12.26 o 
  -2  -8   5      261.01      255.02     12.28 o 
  -1  -8   5      317.30      344.25     14.78 o 
   0  -8   5       87.40       79.42      7.37 o 
   1  -8   5       85.62       85.42      8.25 o 
   2  -8   5        1.21       -0.71      3.51 o 
   3  -8   5        4.26        5.84      5.60 o 
   4  -8   5      123.43      116.00      9.49 o 
   5  -8   5       97.40       81.67      8.80 o 
   6  -8   5       35.47       49.44      8.88 o 
   7  -8   5        1.69        4.41      5.06 o 
   8  -8   5        0.07       -4.06      8.18 o 
 -10  -7   5       21.71       10.67     14.48 o 
  -9  -7   5        4.87        0.96      4.95 o 
  -8  -7   5       89.11       87.67      6.94 o 
  -7  -7   5      417.07      396.49     13.56 o 
  -6  -7   5      185.85      157.97      7.70 o 
  -5  -7   5       85.00       85.68      6.03 o 
  -4  -7   5        0.22        7.37      3.71 o 
  -3  -7   5        1.34        2.94      4.80 o 
  -2  -7   5      505.55      562.03     18.16 o 
  -1  -7   5      594.66      545.71     17.95 o 
   0  -7   5       10.88       17.35      4.41 o 
   1  -7   5      137.62      119.08      8.00 o 
   2  -7   5        0.28       -3.52      3.52 o 
   3  -7   5      337.57      314.07     13.87 o 
   4  -7   5      130.82      130.33      6.09 o 
   5  -7   5        9.65       19.61      5.07 o 
   6  -7   5       29.44       24.95      4.70 o 
   7  -7   5       15.59       22.25      8.57 o 
   8  -7   5       13.28       30.50      8.00 o 
   9  -7   5       23.51        7.39     10.02 o 
 -10  -6   5        0.31       -2.58      5.42 o 
  -9  -6   5        2.79       -0.56      5.90 o 
  -8  -6   5      334.58      343.04     14.61 o 
  -7  -6   5      193.52      195.84      8.97 o 
  -6  -6   5       33.90       46.95      4.48 o 
  -5  -6   5       11.62       24.59      3.56 o 
  -4  -6   5       28.24       36.78      3.46 o 
  -3  -6   5        1.05        8.05      4.00 o 
  -2  -6   5        6.35        6.54      2.19 o 
  -1  -6   5      197.17      212.33      9.75 o 
   0  -6   5      254.57      246.08      9.79 o 
   1  -6   5      182.55      166.49     14.88 o 
   2  -6   5      793.23      817.58     30.24 o 
   3  -6   5       27.47       23.11      2.38 o 
   4  -6   5        0.14        5.29      4.56 o 
   5  -6   5        2.41        6.70      2.90 o 
   6  -6   5      150.93      164.20      8.40 o 
   7  -6   5      153.66      157.20      8.78 o 
   8  -6   5       15.30       21.14      5.94 o 
   9  -6   5        1.62        3.14      5.72 o 
 -10  -5   5       16.45        3.44      8.77 o 
  -9  -5   5        2.27       -1.45      4.89 o 
  -8  -5   5       49.68       58.98      5.83 o 
  -7  -5   5        4.48       13.11      9.59 o 
  -6  -5   5       35.06       38.55      4.29 o 
  -5  -5   5      443.98      472.07     15.16 o 
  -4  -5   5      233.54      232.09     11.90 o 
  -3  -5   5       73.97       63.09      3.34 o 
  -2  -5   5      908.29      997.19     14.89 o 
  -1  -5   5        0.54        7.71      1.26 o 
   0  -5   5       20.61       18.27      3.39 o 
   1  -5   5     1721.95     1660.84     38.40 o 
   2  -5   5        0.31        7.54      3.51 o 
   3  -5   5       42.42       35.86      2.65 o 
   4  -5   5      106.62      100.63      5.08 o 
   5  -5   5        1.82        1.19      2.09 o 
   6  -5   5        1.39       11.35      5.24 o 
   7  -5   5       79.12       73.11      6.86 o 
   8  -5   5       25.98       32.65      5.59 o 
   9  -5   5       29.15       23.06      7.53 o 
  10  -5   5       29.96       33.60      8.82 o 
 -10  -4   5        7.50        9.82      8.91 o 
  -9  -4   5       15.53       23.62      8.09 o 
  -8  -4   5      110.31       93.71     11.55 o 
  -7  -4   5      382.03      380.10     12.28 o 
  -6  -4   5        5.78        7.35      2.58 o 
  -5  -4   5       16.43       35.43      5.70 o 
  -4  -4   5       59.90       85.03      4.12 o 
  -3  -4   5      287.72      307.36     10.40 o 
  -2  -4   5      773.11      858.97     13.43 o 
  -1  -4   5        1.40        5.68      2.11 o 
   0  -4   5      500.40      510.21     13.56 o 
   1  -4   5      377.12      408.86      6.06 o 
   2  -4   5        0.47        4.56      1.35 o 
   3  -4   5      288.72      277.99      6.89 o 
   4  -4   5      956.83      967.65     18.41 o 
   5  -4   5        1.12        4.27      4.87 o 
   6  -4   5       18.22       18.09      3.36 o 
   7  -4   5      431.94      444.05     18.93 o 
   8  -4   5      218.89      199.98     10.14 o 
   9  -4   5       25.95       26.14      5.23 o 
  10  -4   5       12.01       15.81      7.42 o 
 -10  -3   5        5.02        9.55      8.18 o 
  -9  -3   5        1.90       15.22      8.11 o 
  -8  -3   5      174.42      161.21     12.57 o 
  -7  -3   5      145.43      134.99     17.04 o 
  -6  -3   5        7.52       23.00      5.93 o 
  -5  -3   5      367.48      364.60      9.66 o 
  -4  -3   5      310.76      321.50      7.95 o 
  -3  -3   5      686.45      689.42     12.46 o 
  -2  -3   5      310.78      354.88      7.02 o 
  -1  -3   5       39.64       29.95      1.68 o 
   0  -3   5      483.67      477.85      6.85 o 
   1  -3   5     2356.62     2337.48     36.25 o 
   2  -3   5     2755.66     2740.24     31.99 o 
   3  -3   5       46.21       56.47      3.70 o 
   4  -3   5      369.73      355.82     13.21 o 
   5  -3   5      849.12      884.12     17.94 o 
   6  -3   5      188.77      200.25      7.81 o 
   7  -3   5      184.08      173.74      9.02 o 
   8  -3   5       72.53       73.61      8.05 o 
   9  -3   5        1.21       16.01      6.47 o 
  10  -3   5        3.59        1.32      6.48 o 
 -10  -2   5       42.93       25.11      8.98 o 
  -9  -2   5       14.84        6.49      6.46 o 
  -8  -2   5       43.76       60.12     10.25 o 
  -7  -2   5       85.99       60.62      7.23 o 
  -6  -2   5      119.94      117.11      5.19 o 
  -5  -2   5     1193.69     1203.95     21.04 o 
  -4  -2   5      137.02      145.20      4.89 o 
  -3  -2   5      123.13      111.33      3.93 o 
  -2  -2   5      379.87      437.83      8.04 o 
  -1  -2   5       10.72        8.97      1.43 o 
   0  -2   5       30.89       36.91      1.79 o 
   1  -2   5     1753.31     1858.20     21.55 o 
   2  -2   5      747.70      856.00     12.48 o 
   3  -2   5      376.51      421.72      8.44 o 
   4  -2   5      533.71      529.92     11.08 o 
   5  -2   5      531.41      526.51     14.04 o 
   6  -2   5        1.20        4.45      2.38 o 
   7  -2   5        0.44        7.99      5.71 o 
   8  -2   5       78.85       63.39      5.80 o 
   9  -2   5       95.58       94.91      7.23 o 
  10  -2   5       34.30       25.06      5.59 o 
  11  -2   5       13.74       37.55     15.65 o 
 -10  -1   5       30.83       36.48      9.98 o 
  -9  -1   5        9.80        2.30      5.86 o 
  -8  -1   5      115.85      114.67     13.44 o 
  -7  -1   5      275.26      291.67     14.97 o 
  -6  -1   5      110.85      133.08      9.34 o 
  -5  -1   5       67.24       66.81      3.26 o 
  -4  -1   5       14.14       12.51      1.88 o 
  -3  -1   5      514.54      541.88     11.87 o 
  -2  -1   5      567.21      598.78      9.81 o 
  -1  -1   5       43.29       31.98      1.85 o 
   0  -1   5     2178.69     2271.18     25.87 o 
   1  -1   5      314.04      303.03      5.59 o 
   2  -1   5      975.44      994.69     15.83 o 
   3  -1   5      202.50      190.52      5.05 o 
   4  -1   5       43.02       62.60      3.15 o 
   5  -1   5       44.70       35.26      5.23 o 
   6  -1   5       10.29        7.87      3.08 o 
   7  -1   5      522.13      563.55     25.37 o 
   8  -1   5      102.28      105.38      7.77 o 
   9  -1   5        1.12        6.63      5.04 o 
  10  -1   5       17.24       17.63      5.56 o 
  11  -1   5        9.26       33.06     14.43 o 
 -10   0   5       59.17       55.87     11.01 o 
  -9   0   5       67.58       53.98      9.66 o 
  -8   0   5        7.35       11.07      6.25 o 
  -7   0   5       26.17       13.84      5.64 o 
  -6   0   5      290.35      274.20     13.03 o 
  -5   0   5      469.33      429.45     15.20 o 
  -4   0   5      441.30      398.87      7.29 o 
  -3   0   5     2809.67     2800.97     73.97 o 
  -2   0   5      823.25      883.27     12.82 o 
  -1   0   5      102.07       94.71      3.05 o 
   0   0   5      882.53      785.00     14.87 o 
   1   0   5      494.84      540.09     12.01 o 
   2   0   5       38.61       31.55      3.55 o 
   3   0   5      761.01      663.80     10.62 o 
   4   0   5      183.10      222.62      5.61 o 
   5   0   5      119.65      138.09      6.64 o 
   6   0   5        3.43        0.97      1.85 o 
   7   0   5       15.33       21.38      6.34 o 
   8   0   5       22.14       23.36     11.50 o 
   9   0   5       30.39       37.37      4.88 o 
  10   0   5       38.86       41.01      5.92 o 
  11   0   5       16.48        8.88     10.07 o 
 -10   1   5       16.09       15.19      7.84 o 
  -9   1   5       15.71       18.94      7.65 o 
  -8   1   5        3.77       24.67     21.59 o 
  -7   1   5       83.68       85.76      8.84 o 
  -6   1   5      276.42      269.62     13.12 o 
  -5   1   5       28.55       34.16      6.01 o 
  -4   1   5      425.44      385.81     13.05 o 
  -3   1   5        9.18        7.63      2.82 o 
  -2   1   5     4777.03     4372.66     48.75 o 
  -1   1   5      455.31      463.04      7.74 o 
   0   1   5      941.58      813.33     11.37 o 
   1   1   5        1.86        3.75      1.61 o 
   2   1   5       36.14       44.51      1.92 o 
   3   1   5     1211.33     1215.44     29.55 o 
   4   1   5     1117.58     1183.29     60.19 o 
   5   1   5      529.50      541.45     10.10 o 
   6   1   5        0.18        9.57      2.53 o 
   7   1   5        1.43        3.50      3.16 o 
   8   1   5       45.40       37.25      4.04 o 
   9   1   5      163.21      168.88     30.77 o 
  10   1   5       30.72       26.57      6.88 o 
  11   1   5        0.08       -1.20      4.55 o 
 -10   2   5        0.09        8.43     11.29 o 
  -9   2   5        9.72       25.64     12.54 o 
  -8   2   5       32.39       27.73      7.75 o 
  -7   2   5       56.89       68.13     13.79 o 
  -6   2   5        4.20        4.22      3.93 o 
  -5   2   5       64.36       59.40      8.00 o 
  -4   2   5      233.32      275.02     11.63 o 
  -3   2   5       24.47       19.15      4.70 o 
  -2   2   5     1120.85     1131.42     13.18 o 
  -1   2   5      174.44      207.39      4.41 o 
   0   2   5      528.78      551.29     10.98 o 
   1   2   5      789.07      720.50     15.10 o 
   2   2   5      400.25      381.44      9.25 o 
   3   2   5      351.22      302.85      4.90 o 
   4   2   5     1222.23     1225.59     14.71 o 
   5   2   5     1361.32     1558.65     64.04 o 
   6   2   5       21.99       19.28      2.18 o 
   7   2   5      190.29      175.71      9.30 o 
   8   2   5        0.58        8.13      2.72 o 
   9   2   5       11.09        9.21      5.29 o 
  10   2   5       40.53       32.78      7.37 o 
  11   2   5       20.46       22.33      9.02 o 
  -9   3   5       45.04       34.90     10.47 o 
  -8   3   5        0.47       19.74     15.43 o 
  -7   3   5       96.89       97.89     12.28 o 
  -6   3   5      487.49      524.00     21.65 o 
  -5   3   5      125.05      131.17     11.32 o 
  -4   3   5       24.71       22.01      4.86 o 
  -3   3   5       11.18       13.66      3.23 o 
  -2   3   5      335.07      310.71      5.69 o 
  -1   3   5     1114.44     1103.25     17.84 o 
   0   3   5      125.08      122.29      3.53 o 
   1   3   5        6.17       20.17      2.20 o 
   2   3   5      220.60      168.51      3.54 o 
   3   3   5      149.94      177.88      2.41 o 
   4   3   5      639.71      620.61     34.41 o 
   5   3   5      116.51      120.86      3.36 o 
   6   3   5      161.28      169.32     10.82 o 
   7   3   5       36.84       27.70      2.87 o 
   8   3   5       23.00       20.23      3.11 o 
   9   3   5       79.89      102.08      9.28 o 
  10   3   5      129.96      115.60     11.08 o 
  11   3   5       45.97       63.73     12.49 o 
  -9   4   5       23.18       20.72     14.32 o 
  -8   4   5       20.66       21.92      8.57 o 
  -7   4   5      336.14      376.09     20.23 o 
  -6   4   5      253.50      270.15     14.99 o 
  -5   4   5        3.40       10.99      4.67 o 
  -4   4   5       29.04       29.26      5.28 o 
  -3   4   5       23.71       38.00     11.07 o 
  -2   4   5      331.84      336.76      5.73 o 
  -1   4   5      406.86      402.23      8.64 o 
   0   4   5      567.86      619.24     10.15 o 
   1   4   5      297.00      338.04      6.48 o 
   2   4   5      128.78      124.91      5.22 o 
   3   4   5     2481.18     2453.92     43.93 o 
   4   4   5      302.26      312.37     10.31 o 
   5   4   5      291.28      291.50     11.13 o 
   6   4   5      365.58      350.27     13.33 o 
   7   4   5      545.70      511.46     21.71 o 
   8   4   5      353.09      379.54     16.79 o 
   9   4   5      109.00      114.15     10.20 o 
  10   4   5        3.35        4.39      6.31 o 
  11   4   5        0.19        5.99      5.67 o 
  -9   5   5       42.19       33.17      9.67 o 
  -8   5   5       26.48       39.07      9.31 o 
  -7   5   5       15.89       20.86     13.05 o 
  -6   5   5       35.40       30.98      7.82 o 
  -5   5   5       25.07       34.76      6.20 o 
  -4   5   5      162.63      159.72     10.80 o 
  -3   5   5      471.59      523.64     17.11 o 
  -2   5   5      537.35      562.13      9.83 o 
  -1   5   5      662.71      733.61     11.87 o 
   0   5   5      957.90     1085.09     16.72 o 
   1   5   5      566.32      588.04     10.28 o 
   2   5   5     1061.46     1064.08     16.12 o 
   3   5   5       90.23       89.55      5.37 o 
   4   5   5       14.51       20.66      4.91 o 
   5   5   5      284.83      291.36     11.74 o 
   6   5   5      227.46      213.52     10.04 o 
   7   5   5      177.92      189.52     11.39 o 
   8   5   5      181.86      177.76     11.73 o 
   9   5   5        4.05        5.67      7.62 o 
  10   5   5        1.07       -1.16      4.49 o 
  11   5   5       21.50        2.12      5.34 o 
  -8   6   5        1.62       19.36      8.25 o 
  -7   6   5       18.88       21.93      7.54 o 
  -6   6   5      300.31      299.50     16.91 o 
  -5   6   5      177.95      195.96     12.75 o 
  -4   6   5       72.79       75.45     14.16 o 
  -3   6   5      129.62      130.69      9.87 o 
  -2   6   5      558.59      602.73     14.47 o 
  -1   6   5      372.33      394.07      8.58 o 
   0   6   5      133.74      152.99      9.27 o 
   1   6   5        3.44       12.01      5.78 o 
   2   6   5      156.53      129.38      4.11 o 
   3   6   5      839.78      857.21     12.24 o 
   4   6   5       26.84       26.23      8.18 o 
   5   6   5       95.72      107.00      7.49 o 
   6   6   5      141.33      133.66      8.90 o 
   7   6   5       27.77       35.60      7.01 o 
   8   6   5       50.50       54.37      7.86 o 
   9   6   5      356.98      361.99     19.55 o 
  10   6   5       36.34       32.22     14.85 o 
  11   6   5        1.02        7.74      7.61 o 
  -8   7   5       66.76       77.29     24.11 o 
  -7   7   5      112.76      121.16     12.87 o 
  -6   7   5       52.98       43.85     15.84 o 
  -5   7   5       15.14       15.96     13.73 o 
  -4   7   5       57.74       54.22      7.06 o 
  -3   7   5       29.20       32.24      5.60 o 
  -2   7   5       84.90       91.68      3.95 o 
  -1   7   5       53.66       54.69      3.40 o 
   0   7   5      154.85      178.19      6.07 o 
   1   7   5       30.99       38.59      4.35 o 
   2   7   5      128.24      114.66      4.56 o 
   3   7   5     2990.45     2859.05     45.06 o 
   4   7   5        1.39       -2.57      4.09 o 
   5   7   5       77.75      103.99      8.30 o 
   6   7   5      338.02      333.76     14.82 o 
   7   7   5      257.07      259.72     14.48 o 
   8   7   5        2.41       -1.01      4.07 o 
   9   7   5        0.43       -4.27      5.51 o 
  10   7   5        0.83       -1.71      4.49 o 
  11   7   5        1.79       16.05     14.21 o 
  -7   8   5        6.23       -0.30      4.83 o 
  -6   8   5        9.48        6.65     11.53 o 
  -5   8   5       11.51       12.10      8.16 o 
  -4   8   5       72.94       93.90     10.50 o 
  -3   8   5       65.74       67.75      7.52 o 
  -2   8   5        5.97        4.01      2.68 o 
  -1   8   5        4.77        4.87      5.97 o 
   0   8   5      297.37      295.27      8.21 o 
   1   8   5      709.34      694.94     23.70 o 
   2   8   5      536.33      553.88     24.30 o 
   3   8   5      207.29      222.55      6.49 o 
   4   8   5       41.86       53.56      6.54 o 
   5   8   5       72.03       96.98      9.06 o 
   6   8   5      172.24      168.67     11.53 o 
   7   8   5        5.57       12.23     11.56 o 
   8   8   5        2.59       10.04      8.28 o 
   9   8   5        0.37        2.28      5.17 o 
  10   8   5       17.99       11.03      6.89 o 
  11   8   5       28.22       38.30      9.18 o 
  -7   9   5        0.99        1.32      7.59 o 
  -6   9   5       31.01       35.79     15.85 o 
  -5   9   5        6.44        5.07      5.23 o 
  -4   9   5        0.46       13.74      9.90 o 
  -3   9   5        7.61        4.29      4.59 o 
  -2   9   5       91.30      104.92      6.23 o 
  -1   9   5       26.44       28.17      3.40 o 
   0   9   5        9.65       13.26      2.78 o 
   1   9   5       29.17       37.88      6.49 o 
   2   9   5        2.80       12.48      3.02 o 
   3   9   5      719.49      707.20     15.39 o 
   4   9   5       21.57       22.55      4.97 o 
   5   9   5       72.96       69.47      7.62 o 
   6   9   5        5.63        4.92      7.87 o 
   7   9   5       75.62       92.22     10.34 o 
   8   9   5      311.31      339.84     19.68 o 
   9   9   5      222.54      219.33     16.37 o 
  10   9   5       24.22       19.28      8.18 o 
  11   9   5       11.35        6.64      7.27 o 
  -6  10   5        0.62        5.65      6.77 o 
  -5  10   5        0.43       14.15     10.78 o 
  -4  10   5      104.27      115.42     11.48 o 
  -3  10   5      312.16      351.44     28.14 o 
  -2  10   5      131.86      150.18      7.24 o 
  -1  10   5        0.20        1.01      2.04 o 
   0  10   5       31.51       41.41      4.29 o 
   1  10   5        0.34       -1.72      2.38 o 
   2  10   5      279.88      285.35      9.62 o 
   3  10   5      124.89      132.56      6.45 o 
   4  10   5       54.50       57.82      4.08 o 
   5  10   5       51.08       55.06      8.10 o 
   6  10   5      254.51      298.06     15.92 o 
   7  10   5      181.06      167.00     13.43 o 
   8  10   5       97.57       96.71     13.33 o 
   9  10   5       13.15       15.55     13.37 o 
  10  10   5       14.46        4.26      5.84 o 
  11  10   5       20.29        9.92     12.10 o 
  -5  11   5       17.89        7.57      6.65 o 
  -4  11   5      113.75      115.56     18.07 o 
  -3  11   5      121.03      139.84     11.76 o 
  -2  11   5       10.09        7.82      8.76 o 
  -1  11   5      120.99      130.66      7.05 o 
   0  11   5      140.09      156.27      8.33 o 
   1  11   5        9.05        4.18      2.88 o 
   2  11   5       75.99       74.81      7.56 o 
   3  11   5      158.19      145.11      6.91 o 
   4  11   5      209.93      227.37     20.26 o 
   5  11   5      226.81      222.40     38.42 o 
   6  11   5       75.15       77.83      9.04 o 
   7  11   5        2.76       11.33      9.54 o 
   8  11   5       29.61       40.78     10.64 o 
   9  11   5       32.96       26.21     10.17 o 
  10  11   5       19.08        3.17      6.32 o 
  -4  12   5        5.83       -4.65      5.83 o 
  -3  12   5       56.19       64.31     19.51 o 
  -2  12   5       78.88       69.25      9.04 o 
  -1  12   5      130.99      127.23      7.79 o 
   0  12   5      104.54       89.82      6.58 o 
   1  12   5       36.38       37.93      5.20 o 
   2  12   5      104.80      107.07      7.88 o 
   3  12   5      444.87      417.27     16.31 o 
   4  12   5       73.48       78.00     13.89 o 
   5  12   5       18.04       35.21      8.85 o 
   6  12   5       62.91       35.81      7.36 o 
   7  12   5       33.26       30.07     11.59 o 
   8  12   5       18.23       39.55     19.14 o 
   9  12   5       11.56        3.96      7.13 o 
  10  12   5        0.88       19.12      9.92 o 
  -3  13   5       72.04       63.62     10.36 o 
  -2  13   5       16.79       18.02      7.57 o 
  -1  13   5        5.46        1.08      3.20 o 
   0  13   5       45.31       38.33      5.47 o 
   1  13   5      121.64      112.19     12.25 o 
   2  13   5       70.29       61.54      8.12 o 
   3  13   5        2.07        3.87      3.46 o 
   4  13   5        3.33       -2.58      4.44 o 
   5  13   5       53.64       45.73      8.64 o 
   6  13   5       55.65       57.94     15.26 o 
   7  13   5       34.16       46.02     12.25 o 
   8  13   5        9.14        4.50     10.37 o 
   9  13   5        0.27       -1.67      8.27 o 
  -2  14   5        4.08       -4.34      5.42 o 
  -1  14   5       21.67       16.54      7.91 o 
   0  14   5       20.27       19.76      5.22 o 
   1  14   5       41.16       40.80      5.91 o 
   2  14   5       19.83       18.17      4.72 o 
   3  14   5        0.81       -2.49      4.43 o 
   4  14   5       11.11        7.68      5.74 o 
   5  14   5       21.92       15.26      6.92 o 
   6  14   5       20.86       30.14      9.84 o 
   7  14   5       11.86        8.04     10.71 o 
   8  14   5       32.82       45.02     17.03 o 
  -1  15   5       26.52       35.63     13.02 o 
   0  15   5        0.40        3.30      7.61 o 
   1  15   5        4.78        6.32      4.33 o 
   2  15   5       39.62       34.97     11.87 o 
   3  15   5       44.22       48.90     14.19 o 
   4  15   5        6.43        3.37      5.52 o 
   5  15   5        1.76       -4.51      5.71 o 
   6  15   5       24.45       28.80     15.59 o 
   7  15   5       59.11       45.42     11.04 o 
   2  16   5       26.62       34.19     11.59 o 
   3  16   5        3.09       17.35     10.29 o 
   4  16   5        7.90       16.54     11.48 o 
   5  16   5       31.80       53.42     16.24 o 
  -5 -14   6        3.42       -7.19      7.19 o 
  -4 -14   6        5.23        0.74     12.16 o 
  -3 -14   6       22.04       28.81      9.06 o 
  -2 -14   6       27.48       27.76      9.08 o 
  -1 -14   6       40.13       45.34     10.43 o 
   0 -14   6        7.91        2.01     10.02 o 
   1 -14   6        0.86       26.79     10.54 o 
  -6 -13   6       24.09       45.05     10.58 o 
  -5 -13   6       17.83       35.44     13.90 o 
  -4 -13   6       20.36       31.09     17.53 o 
  -3 -13   6       73.70       78.06     11.69 o 
  -2 -13   6        0.12       27.32     11.86 o 
  -1 -13   6        6.11       17.24      7.52 o 
   0 -13   6       55.74       53.56     10.51 o 
   1 -13   6       29.79       29.28     10.69 o 
   2 -13   6        6.47       10.40      7.70 o 
   3 -13   6       17.12       17.94     12.02 o 
  -7 -12   6       17.21       17.06     13.48 o 
  -6 -12   6      119.53      133.50     21.84 o 
  -5 -12   6      118.91      126.69     24.92 o 
  -4 -12   6        3.22       -0.60      5.26 o 
  -3 -12   6        2.63       32.92     17.08 o 
  -2 -12   6        5.43       21.51     10.27 o 
  -1 -12   6       76.60       82.66     12.36 o 
   0 -12   6      134.73      124.74     20.50 o 
   1 -12   6       13.64       70.72     43.72 o 
   2 -12   6        3.25        7.59     16.60 o 
   3 -12   6       30.03       33.52     15.03 o 
   4 -12   6       50.80       58.66     12.04 o 
  -8 -11   6        2.72       -0.72      5.40 o 
  -7 -11   6       39.56       74.76     20.40 o 
  -6 -11   6      130.64      114.62     12.75 o 
  -5 -11   6        3.91       18.30      6.78 o 
  -4 -11   6       24.93       29.98      7.32 o 
  -3 -11   6      232.07      263.61     17.97 o 
  -2 -11   6      243.35      263.43     16.82 o 
  -1 -11   6       10.04       22.65      7.15 o 
   0 -11   6       43.40       36.64      8.14 o 
   1 -11   6      144.42      152.09     15.23 o 
   2 -11   6       65.33       82.83     10.24 o 
   3 -11   6       49.26       61.81     10.18 o 
   4 -11   6       20.85       21.36     12.90 o 
   5 -11   6        6.21       11.96      7.08 o 
   6 -11   6       14.80        6.07      6.83 o 
  -8 -10   6        0.74        0.74      5.04 o 
  -6 -10   6      116.28      113.97     11.57 o 
  -5 -10   6      270.97      278.22     16.96 o 
  -4 -10   6       42.67       92.67     18.49 o 
  -3 -10   6      153.50      154.30     12.24 o 
  -2 -10   6       32.59       40.54     13.00 o 
  -1 -10   6        4.62        9.49     13.74 o 
   0 -10   6      268.46      274.71     15.88 o 
   1 -10   6      203.30      200.20     16.18 o 
   2 -10   6       33.65       38.34     10.03 o 
   3 -10   6       24.79       35.47      7.91 o 
   4 -10   6       53.53       30.65      7.85 o 
   5 -10   6       48.81       52.83     16.81 o 
   6 -10   6       41.44       35.77      9.96 o 
  -8  -9   6        6.67        9.38     13.44 o 
  -7  -9   6       43.94       41.55      6.17 o 
  -6  -9   6       91.75       93.05      7.22 o 
  -5  -9   6       43.33       41.49      7.95 o 
  -4  -9   6        4.28       14.44      6.14 o 
  -3  -9   6       35.50       29.09      6.55 o 
  -2  -9   6      324.78      351.80     26.36 o 
  -1  -9   6      455.84      446.58     19.90 o 
   0  -9   6        0.24       -7.36      7.36 o 
   1  -9   6       33.23       35.75      7.45 o 
   2  -9   6      162.97      170.34     12.10 o 
   3  -9   6      250.92      255.07     15.55 o 
   4  -9   6      103.57      112.92     11.73 o 
   5  -9   6       17.70       10.78     10.79 o 
   6  -9   6        4.14        3.42      5.20 o 
   7  -9   6        8.09       22.96     16.57 o 
  -9  -8   6       46.19       35.18      8.37 o 
  -8  -8   6       52.09       56.15      6.55 o 
  -7  -8   6      126.10      113.54      9.02 o 
  -6  -8   6       76.08       64.39      5.78 o 
  -5  -8   6       13.76       11.79      3.44 o 
  -4  -8   6       28.08       32.54      5.60 o 
  -3  -8   6      937.65      957.90     30.14 o 
  -2  -8   6      260.63      276.60     24.01 o 
  -1  -8   6       43.58       33.86      6.06 o 
   0  -8   6       28.64       20.57      5.34 o 
   1  -8   6        6.22       17.76      5.89 o 
   2  -8   6       43.37       48.40      7.19 o 
   3  -8   6      111.33      115.26     10.07 o 
   4  -8   6      113.82      112.93      9.99 o 
   5  -8   6       26.67       24.81      6.43 o 
   6  -8   6        0.78       10.83      9.76 o 
   7  -8   6       17.66       10.87      6.37 o 
   8  -8   6        5.48        3.28      7.96 o 
  -9  -7   6       31.76       38.20      8.50 o 
  -8  -7   6        1.73        8.99     10.26 o 
  -7  -7   6       90.89       91.42      8.40 o 
  -6  -7   6      598.84      591.27     16.70 o 
  -5  -7   6      236.08      222.88     10.08 o 
  -4  -7   6        0.32        1.74      2.15 o 
  -3  -7   6       48.69       36.09      2.90 o 
  -2  -7   6       48.09       58.87      6.48 o 
  -1  -7   6       14.55       23.89     14.36 o 
   0  -7   6      315.74      302.33     13.53 o 
   1  -7   6       10.91       13.87      6.36 o 
   2  -7   6       47.87       38.43      6.32 o 
   3  -7   6       11.93       10.02      4.47 o 
   4  -7   6      233.55      194.63     12.88 o 
   5  -7   6      132.17      137.75     10.96 o 
   6  -7   6        4.31        3.88      4.84 o 
   7  -7   6        2.24        5.90      7.59 o 
   8  -7   6        4.35        4.92      5.53 o 
 -10  -6   6        4.54       -1.12      5.23 o 
  -9  -6   6        3.86        2.49      7.80 o 
  -8  -6   6       15.39       18.49     10.35 o 
  -7  -6   6      166.88      186.18      9.54 o 
  -6  -6   6       39.39       30.45      4.65 o 
  -5  -6   6      112.87      111.87      6.08 o 
  -4  -6   6       42.51       49.73      7.65 o 
  -3  -6   6        1.18        5.26      3.65 o 
  -2  -6   6      184.27      180.88      5.88 o 
  -1  -6   6     1459.95     1504.28     36.87 o 
   0  -6   6       21.80       26.11      8.50 o 
   1  -6   6       73.23       63.71      6.36 o 
   2  -6   6      325.62      353.64     17.26 o 
   3  -6   6      340.94      303.08     19.83 o 
   4  -6   6       38.54       50.22      3.88 o 
   5  -6   6       17.94       18.86      4.18 o 
   6  -6   6       52.66       55.72      5.99 o 
   7  -6   6       45.24       51.56      6.52 o 
   8  -6   6       22.57       39.16      5.96 o 
   9  -6   6       15.76       31.11     12.35 o 
 -10  -5   6        6.54        6.64      7.19 o 
  -9  -5   6       38.70       35.77     13.79 o 
  -8  -5   6        4.02        6.09      5.16 o 
  -7  -5   6       34.99       43.84      7.64 o 
  -6  -5   6       14.59       10.89      3.47 o 
  -5  -5   6       23.93       35.99      3.94 o 
  -4  -5   6      115.09      123.11      6.25 o 
  -3  -5   6       98.62       99.51      4.98 o 
  -2  -5   6      183.44      161.77      4.80 o 
  -1  -5   6      913.07      917.60     19.54 o 
   0  -5   6      870.01      990.82     31.91 o 
   1  -5   6       55.46       56.52      6.02 o 
   2  -5   6      191.19      176.25      9.11 o 
   3  -5   6      122.65      135.03      4.76 o 
   4  -5   6        9.46        5.19      3.97 o 
   5  -5   6        7.12       18.96      6.73 o 
   6  -5   6       89.69       89.97      6.36 o 
   7  -5   6      102.95      107.66      7.33 o 
   8  -5   6       13.95       23.82      5.18 o 
   9  -5   6        8.83       26.59      6.05 o 
 -10  -4   6       22.23       28.59     16.65 o 
  -9  -4   6        2.91       -2.69      5.20 o 
  -8  -4   6        2.28        8.29      5.63 o 
  -7  -4   6      200.57      182.69      8.88 o 
  -6  -4   6      164.69      156.87      7.51 o 
  -5  -4   6      304.78      303.32      9.53 o 
  -4  -4   6      347.88      370.55      9.71 o 
  -3  -4   6        1.46       -0.82      1.59 o 
  -2  -4   6      579.14      611.73     11.17 o 
  -1  -4   6      333.12      447.02     15.30 o 
   0  -4   6      220.24      194.76      6.28 o 
   1  -4   6       13.82       11.31      1.02 o 
   2  -4   6        1.89        2.54      1.91 o 
   3  -4   6      121.62      129.27      4.73 o 
   4  -4   6      663.29      643.36     13.95 o 
   5  -4   6      127.13      145.00      6.59 o 
   6  -4   6        6.02       13.17      6.88 o 
   7  -4   6      227.69      214.92      9.70 o 
   8  -4   6      135.52      113.08      9.41 o 
   9  -4   6       51.06       58.27      8.70 o 
  10  -4   6       48.28       46.78      8.88 o 
 -10  -3   6       11.66        6.74      7.34 o 
  -9  -3   6       13.21        3.49     12.28 o 
  -8  -3   6       48.51       26.54      7.55 o 
  -7  -3   6      528.96      559.11     33.53 o 
  -6  -3   6        6.48       11.70      4.97 o 
  -5  -3   6      104.09      103.40      7.61 o 
  -4  -3   6      153.32      149.00      5.68 o 
  -3  -3   6       43.11       47.94      6.70 o 
  -2  -3   6      690.69      633.06     11.68 o 
  -1  -3   6     2181.47     2306.29     29.00 o 
   0  -3   6      142.88      114.07      5.76 o 
   1  -3   6       27.73       27.03      1.85 o 
   2  -3   6     1091.02     1117.91     24.88 o 
   3  -3   6     1510.99     1458.04     22.78 o 
   4  -3   6     1079.15     1129.21     20.66 o 
   5  -3   6      195.98      191.87      7.37 o 
   6  -3   6       65.19       76.77      5.46 o 
   7  -3   6      230.55      212.85     12.52 o 
   8  -3   6       97.57       89.33     15.14 o 
   9  -3   6        4.02        5.21      6.94 o 
  10  -3   6        0.40        0.28      4.01 o 
 -10  -2   6       29.21       20.03     10.99 o 
  -9  -2   6       49.91       69.71     10.12 o 
  -8  -2   6       27.41       13.95      6.93 o 
  -7  -2   6      316.63      322.06     16.74 o 
  -6  -2   6       87.24       76.50      4.48 o 
  -5  -2   6      364.65      396.41     10.22 o 
  -4  -2   6      907.86      917.66     17.38 o 
  -3  -2   6       33.60       35.49      2.86 o 
  -2  -2   6       71.59      109.33      4.09 o 
  -1  -2   6      185.93      211.94      6.50 o 
   0  -2   6      608.07      572.56     10.98 o 
   1  -2   6     1051.61     1043.30     15.21 o 
   2  -2   6      623.18      704.50     12.00 o 
   3  -2   6        6.30        1.32      3.30 o 
   4  -2   6        0.55        5.71      2.21 o 
   5  -2   6      796.94      891.78     18.10 o 
   6  -2   6        0.36        0.84      3.71 o 
   7  -2   6       29.88       36.50      5.02 o 
   8  -2   6       54.74       60.77      6.17 o 
   9  -2   6       36.40       34.15      5.32 o 
  10  -2   6       40.44       46.45     11.59 o 
  11  -2   6       14.88       -0.73      7.58 o 
 -10  -1   6       28.35       29.92     14.40 o 
  -9  -1   6        3.63        8.84      8.80 o 
  -8  -1   6       54.79       40.60      9.53 o 
  -7  -1   6      271.25      267.81     15.01 o 
  -6  -1   6       12.97       20.66     12.16 o 
  -5  -1   6      370.83      396.28     13.50 o 
  -4  -1   6      978.75      996.55     17.26 o 
  -3  -1   6      121.09      113.88      4.31 o 
  -2  -1   6     1298.27     1298.25     19.44 o 
  -1  -1   6     2058.60     2175.40     28.55 o 
   0  -1   6      315.55      328.03      6.76 o 
   1  -1   6       17.66       18.59      1.92 o 
   2  -1   6      652.19      643.05     10.89 o 
   3  -1   6       39.40       50.82      2.75 o 
   4  -1   6        3.25       12.29      2.02 o 
   5  -1   6       48.52       52.26      5.12 o 
   6  -1   6       53.82       50.52      4.27 o 
   7  -1   6        2.62        8.21      9.31 o 
   8  -1   6      262.81      267.72     11.44 o 
   9  -1   6       98.19       91.18      7.17 o 
  10  -1   6       22.68       35.76     17.35 o 
  11  -1   6        2.11        1.79      8.26 o 
 -10   0   6       16.47       23.85     10.28 o 
  -9   0   6       23.74       23.77     12.21 o 
  -8   0   6       48.17       46.93     11.97 o 
  -7   0   6      103.64       96.58     10.08 o 
  -6   0   6      100.00       95.64     10.79 o 
  -5   0   6       40.80       33.28      7.96 o 
  -4   0   6     1471.33     1383.08     50.47 o 
  -3   0   6     1556.05     1485.95     21.91 o 
  -2   0   6        9.73       19.28      2.23 o 
  -1   0   6       64.35       93.78      3.31 o 
   0   0   6       70.99       93.67      3.23 o 
   1   0   6      773.76      606.33     10.14 o 
   2   0   6      533.70      509.68      9.06 o 
   3   0   6      769.61      836.19     13.46 o 
   4   0   6       71.78       85.61      4.05 o 
   5   0   6       35.47       43.34      3.16 o 
   6   0   6       93.03       93.10      5.39 o 
   7   0   6       43.83       32.47      3.66 o 
   8   0   6       58.37       63.06      5.67 o 
   9   0   6        4.29        9.54      3.88 o 
  10   0   6        1.97       -0.68      8.12 o 
  11   0   6       23.62       47.00     15.73 o 
  -9   1   6       25.93       18.55      7.44 o 
  -8   1   6        2.01        2.11      7.50 o 
  -7   1   6        1.92       -3.32      4.86 o 
  -6   1   6        3.01        9.99      8.18 o 
  -5   1   6      130.69      144.05     13.16 o 
  -4   1   6      547.42      523.56     18.32 o 
  -3   1   6        2.37        1.15      1.05 o 
  -2   1   6        4.97       10.48      1.71 o 
  -1   1   6      156.57      164.97      5.12 o 
   0   1   6      534.57      497.38      8.87 o 
   1   1   6        3.74        5.15      2.27 o 
   2   1   6        0.88        9.34      1.55 o 
   3   1   6      860.02      904.18     13.55 o 
   4   1   6      179.04      171.67     11.43 o 
   5   1   6      873.32      934.75     19.51 o 
   6   1   6        3.34        8.06      2.80 o 
   7   1   6       64.69       55.66      7.41 o 
   8   1   6      135.20      134.96      6.91 o 
   9   1   6      123.00      106.58      7.20 o 
  10   1   6       51.27       60.23      9.13 o 
  11   1   6        4.08       -2.80      5.07 o 
  -9   2   6        7.26        8.30     12.78 o 
  -8   2   6      116.61      107.41     11.80 o 
  -7   2   6       43.07       45.66      8.12 o 
  -6   2   6       11.54        2.87      4.54 o 
  -5   2   6        6.40       20.98      9.18 o 
  -4   2   6        1.05        1.15      2.82 o 
  -3   2   6       22.03       27.50      4.07 o 
  -2   2   6     2018.42     1961.20     24.17 o 
  -1   2   6      614.72      621.63     14.49 o 
   0   2   6     2840.15     2595.48     42.11 o 
   1   2   6       79.47       65.48      5.09 o 
   2   2   6     1933.69     1754.88     25.66 o 
   3   2   6      686.51      658.89     10.75 o 
   4   2   6      360.22      407.51      9.48 o 
   5   2   6      490.39      525.96      9.24 o 
   6   2   6       69.85       54.84      5.22 o 
   7   2   6        0.36       -1.27      1.75 o 
   8   2   6       73.53       70.93      4.72 o 
   9   2   6      108.20      118.95     32.07 o 
  10   2   6       32.69       30.50     11.25 o 
  11   2   6       16.38        7.51      9.31 o 
  -9   3   6       51.24       48.00     10.89 o 
  -8   3   6      131.05      111.96     12.84 o 
  -7   3   6       44.71       50.13      8.51 o 
  -6   3   6       54.06       52.66      7.56 o 
  -5   3   6      149.23      141.59      9.58 o 
  -4   3   6      321.04      328.84     14.14 o 
  -3   3   6      177.90      175.13      9.04 o 
  -2   3   6      142.27      156.16      8.06 o 
  -1   3   6      536.11      557.51      9.64 o 
   0   3   6      355.63      316.72      6.86 o 
   1   3   6      875.93      764.03     12.09 o 
   2   3   6      134.59      158.02      3.99 o 
   3   3   6      152.60      188.06     12.13 o 
   4   3   6      268.39      264.30      4.38 o 
   5   3   6      629.21      624.06     18.32 o 
   6   3   6      371.91      372.27     20.66 o 
   7   3   6       68.56       77.49      7.66 o 
   8   3   6        4.60        2.29      7.57 o 
   9   3   6        9.38       24.91      6.28 o 
  10   3   6      119.18      123.53     11.37 o 
  11   3   6       74.62       65.59      9.78 o 
  -9   4   6       10.10        3.61      6.98 o 
  -8   4   6       22.46       16.47     15.87 o 
  -7   4   6       60.60       63.00      9.83 o 
  -6   4   6      272.61      279.68     16.02 o 
  -5   4   6      160.54      179.36     11.83 o 
  -4   4   6       30.29       29.16     12.14 o 
  -3   4   6        0.64       -0.18      2.44 o 
  -2   4   6      609.76      661.37     10.07 o 
  -1   4   6      922.16      959.52     14.91 o 
   0   4   6      596.17      580.01     12.78 o 
   1   4   6       13.36       21.98      3.93 o 
   2   4   6      219.29      266.29      9.40 o 
   3   4   6      408.02      397.81     23.12 o 
   4   4   6       75.37       71.58      5.58 o 
   5   4   6      610.31      639.48     20.59 o 
   6   4   6      222.00      253.36     12.06 o 
   7   4   6      184.29      153.42     10.76 o 
   8   4   6      181.97      174.20     11.23 o 
   9   4   6       85.23      103.65     13.63 o 
  10   4   6      109.27      115.46     12.41 o 
  11   4   6        2.15        0.78      4.63 o 
  -8   5   6       41.03       51.57     10.49 o 
  -7   5   6       22.29       16.81     12.05 o 
  -6   5   6       40.57       39.93      7.96 o 
  -5   5   6        8.82       25.10      6.11 o 
  -4   5   6       13.62       16.08      4.99 o 
  -3   5   6      440.91      468.18     16.48 o 
  -2   5   6      943.17     1009.67     14.99 o 
  -1   5   6     1422.55     1484.43     21.94 o 
   0   5   6        5.20        0.32      1.59 o 
   1   5   6      297.21      313.06      9.47 o 
   2   5   6      866.74      908.78     14.21 o 
   3   5   6      152.39      149.97     10.03 o 
   4   5   6      278.74      270.07     10.79 o 
   5   5   6        3.77        3.74      3.68 o 
   6   5   6       44.50       45.56      6.21 o 
   7   5   6      209.86      217.15     12.80 o 
   8   5   6      112.95      131.33     20.62 o 
   9   5   6        1.95        0.64      6.82 o 
  10   5   6        0.19       -0.87      4.30 o 
  11   5   6       21.37       16.01     15.97 o 
  -8   6   6       19.30       43.77     10.99 o 
  -7   6   6        8.29       25.09     11.48 o 
  -6   6   6      215.10      222.09     15.59 o 
  -5   6   6      144.68      149.53     11.77 o 
  -4   6   6       76.40       67.93      7.43 o 
  -3   6   6      281.20      262.96     12.92 o 
  -2   6   6      233.96      228.98     14.40 o 
  -1   6   6      100.28       99.69      4.96 o 
   0   6   6      173.27      166.48      6.36 o 
   1   6   6      517.36      510.86     10.71 o 
   2   6   6        4.54        4.67      1.62 o 
   3   6   6       41.54       43.03      2.17 o 
   4   6   6        3.55        7.20      5.97 o 
   5   6   6      104.00      116.63      8.44 o 
   6   6   6       23.10       39.06      5.44 o 
   7   6   6        0.31       11.41      9.50 o 
   8   6   6       42.89       42.67      7.62 o 
   9   6   6       19.61       29.53      8.20 o 
  10   6   6       15.45       19.66      7.88 o 
  11   6   6       10.29        0.31      5.18 o 
  -7   7   6       34.80       62.98     11.11 o 
  -6   7   6      226.44      251.71     16.53 o 
  -5   7   6       53.24       80.84      9.83 o 
  -4   7   6       68.15       98.62      9.06 o 
  -3   7   6        3.82       11.00     12.49 o 
  -2   7   6      286.48      319.14      8.41 o 
  -1   7   6      242.07      240.62      6.92 o 
   0   7   6       23.92       19.39      2.66 o 
   1   7   6      123.05      124.70      4.81 o 
   2   7   6        3.54       14.66      2.32 o 
   3   7   6     1249.30     1282.02     41.66 o 
   4   7   6     1120.04     1109.27     30.08 o 
   5   7   6       11.69       26.93      5.89 o 
   6   7   6       14.44       26.09     15.58 o 
   7   7   6       44.68       53.35      7.95 o 
   8   7   6       66.59       65.51      9.20 o 
   9   7   6      105.99      107.92     11.92 o 
  10   7   6        5.99       10.06      9.94 o 
  11   7   6       16.02       24.62     18.53 o 
  -7   8   6       12.73        1.27      6.96 o 
  -6   8   6       10.85        4.89      6.08 o 
  -5   8   6        3.75       27.43     11.02 o 
  -4   8   6        2.03       26.14     19.07 o 
  -3   8   6       57.77       71.42     14.66 o 
  -2   8   6       19.16       22.54      2.79 o 
  -1   8   6       14.74       23.75      3.59 o 
   0   8   6        0.65        4.47      2.31 o 
   1   8   6      381.45      406.69     10.60 o 
   2   8   6      278.87      282.43      8.30 o 
   3   8   6      657.50      686.53     13.58 o 
   4   8   6      509.84      478.52     57.40 o 
   5   8   6      217.04      222.90     12.60 o 
   6   8   6       98.44      104.10     11.94 o 
   7   8   6      253.89      257.78     26.11 o 
   8   8   6        0.92        2.60      7.93 o 
   9   8   6        8.67       14.37      7.10 o 
  10   8   6       25.47       32.32      8.96 o 
  11   8   6       38.73       28.35     10.15 o 
  -6   9   6       41.42       48.68     14.04 o 
  -5   9   6       64.96       59.17      9.74 o 
  -4   9   6       23.63       23.24     13.20 o 
  -3   9   6       22.16       10.97      7.76 o 
  -2   9   6       10.53        4.24      5.14 o 
  -1   9   6        6.96       19.79      5.83 o 
   0   9   6      320.19      311.92      9.92 o 
   1   9   6      204.30      196.01      7.64 o 
   2   9   6      349.78      315.23     10.60 o 
   3   9   6        0.65       -1.48      2.43 o 
   4   9   6      209.09      227.75     13.14 o 
   5   9   6        4.32        4.98      4.75 o 
   6   9   6        8.83       13.57      6.44 o 
   7   9   6       98.78      102.63     10.64 o 
   8   9   6      183.26      175.80     14.12 o 
   9   9   6      133.18      150.38     14.06 o 
  10   9   6       81.87       95.92     16.95 o 
  11   9   6       19.91       21.51      9.84 o 
  -6  10   6       38.59       39.40     13.02 o 
  -5  10   6       39.08       54.32     15.20 o 
  -4  10   6        0.77       -2.84      5.78 o 
  -3  10   6      139.47      131.86     11.64 o 
  -2  10   6      550.35      600.79     23.77 o 
  -1  10   6       49.55       55.90      5.30 o 
   0  10   6       57.45       70.35      6.31 o 
   1  10   6        0.24       -0.58      2.74 o 
   2  10   6       66.42       71.00      5.12 o 
   3  10   6      362.31      346.79     10.37 o 
   4  10   6      514.16      517.53     20.46 o 
   5  10   6       36.22       38.51      6.88 o 
   6  10   6        0.27        3.44      4.92 o 
   7  10   6      240.59      252.43     17.37 o 
   8  10   6      183.94      185.24     15.29 o 
   9  10   6       73.12       77.00     16.88 o 
  10  10   6        6.76       22.93      8.22 o 
  -5  11   6        8.68       18.04     19.93 o 
  -4  11   6       74.65       82.73     12.35 o 
  -3  11   6      176.98      175.03     13.56 o 
  -2  11   6       52.31       54.40      8.74 o 
  -1  11   6        9.01        5.38      3.00 o 
   0  11   6       34.40       39.35      4.97 o 
   1  11   6      364.38      395.42     13.08 o 
   2  11   6      206.23      213.53      8.77 o 
   3  11   6      249.15      222.71      9.05 o 
   4  11   6      380.47      338.43     16.34 o 
   5  11   6       41.75       42.13      7.56 o 
   6  11   6       45.92       62.95     21.21 o 
   7  11   6       38.13       38.60     14.88 o 
   8  11   6        8.07       18.19     12.37 o 
   9  11   6        6.66       18.01     18.63 o 
  10  11   6       10.31       22.79      9.16 o 
  -4  12   6        3.52        3.88      6.41 o 
  -3  12   6       20.78       20.72      7.65 o 
  -2  12   6       52.13       42.17      8.49 o 
  -1  12   6      118.18      108.60      7.09 o 
   0  12   6      154.21      157.52      9.32 o 
   1  12   6        1.61        1.84      3.61 o 
   2  12   6        0.87        7.32      4.54 o 
   3  12   6      222.47      208.00     10.01 o 
   4  12   6      163.47      160.54     13.14 o 
   5  12   6       60.44       59.64      9.03 o 
   6  12   6        5.19        4.71      8.87 o 
   7  12   6        0.10       -1.95      5.15 o 
   8  12   6       19.19       16.61     10.75 o 
   9  12   6       31.12       33.11      9.23 o 
  -3  13   6       75.80       45.83      9.97 o 
  -2  13   6       73.64       75.71     13.47 o 
  -1  13   6        0.78       14.58      6.12 o 
   0  13   6        2.08        0.51      3.12 o 
   1  13   6       13.49       19.36      5.71 o 
   2  13   6       27.71       40.54      6.80 o 
   3  13   6       36.13       32.70      7.14 o 
   4  13   6       50.27       45.02      8.27 o 
   5  13   6        0.65        6.82      6.17 o 
   6  13   6       13.10        6.50      6.69 o 
   7  13   6       26.19       21.99      8.62 o 
   8  13   6       25.13       17.52     13.46 o 
   9  13   6        9.60       24.12     12.13 o 
  -2  14   6        0.60        2.02      5.70 o 
  -1  14   6        0.09        4.34      6.44 o 
   0  14   6       64.99       75.12     30.46 o 
   1  14   6       89.37       89.98     11.43 o 
   2  14   6        3.51        1.06      4.41 o 
   3  14   6        0.09        7.12      5.38 o 
   4  14   6        0.99        2.46      5.39 o 
   5  14   6       25.14       23.99      7.92 o 
   6  14   6       63.18       76.35     10.98 o 
   7  14   6       38.58       37.06     10.56 o 
   8  14   6       13.37       24.66      8.67 o 
   0  15   6       13.76       10.35      6.40 o 
   1  15   6        0.35       11.39      8.68 o 
   2  15   6       10.60       -2.21      5.44 o 
   3  15   6       18.56       14.23      7.02 o 
   4  15   6        5.30        5.34      5.81 o 
   5  15   6       29.37       22.47      8.42 o 
   6  15   6       20.08       15.66      8.54 o 
  -4 -14   7        2.76       -1.03      6.67 o 
  -3 -14   7        0.09       10.30      8.48 o 
  -2 -14   7       22.16       33.31     11.48 o 
  -1 -14   7       35.73       38.82     11.09 o 
   0 -14   7        4.87        5.66      9.23 o 
  -5 -13   7        0.20       -4.97      7.12 o 
  -4 -13   7       38.26       48.70     10.85 o 
  -3 -13   7       80.03      114.63     13.95 o 
  -2 -13   7        9.27      -10.83     10.83 o 
  -1 -13   7        2.11       -1.94      5.68 o 
   0 -13   7       12.87       12.43      8.79 o 
   1 -13   7        9.87        3.45      6.35 o 
   2 -13   7       39.59       48.60     11.29 o 
   3 -13   7       42.93       29.76     10.52 o 
  -6 -12   7       24.27       48.05     11.19 o 
  -5 -12   7      101.82      111.17     14.48 o 
  -4 -12   7       58.99       40.11     10.00 o 
  -3 -12   7        0.76        3.33     10.32 o 
  -2 -12   7        0.20       -1.30      5.29 o 
  -1 -12   7       24.64       39.48      9.57 o 
   0 -12   7      147.13      151.01     15.39 o 
   1 -12   7      124.29      138.84     14.57 o 
   2 -12   7       15.64       25.74     14.61 o 
   3 -12   7        2.32       12.98      7.70 o 
   4 -12   7       12.29       27.77      9.86 o 
  -7 -11   7       37.12       37.69     11.70 o 
  -6 -11   7       89.18       92.71     24.84 o 
  -5 -11   7       84.85       67.15     10.28 o 
  -4 -11   7        0.77       16.62      9.34 o 
  -3 -11   7        1.78       -1.88      4.80 o 
  -2 -11   7      106.79      108.14     14.50 o 
  -1 -11   7      112.59      131.48     12.02 o 
   0 -11   7       80.16       79.67     11.73 o 
   1 -11   7       39.26       23.47      8.15 o 
   2 -11   7       11.60        9.78      7.32 o 
   3 -11   7       35.33       56.24      9.84 o 
   4 -11   7       57.29       60.40     11.11 o 
   5 -11   7       38.14       49.80     11.04 o 
  -8 -10   7       19.68       23.06      8.28 o 
  -7 -10   7        2.80        0.84     10.67 o 
  -6 -10   7        7.51       11.47      8.57 o 
  -5 -10   7       60.67       68.25     10.85 o 
  -4 -10   7      123.42      135.96     16.77 o 
  -3 -10   7      143.02      167.61     14.13 o 
  -2 -10   7       45.04       44.95     13.73 o 
  -1 -10   7       11.59       30.23      7.42 o 
   0 -10   7      159.04      162.52     13.69 o 
   1 -10   7      393.07      368.74     19.84 o 
   2 -10   7       81.67       95.70     25.10 o 
   3 -10   7       14.27       15.90      9.03 o 
   4 -10   7       13.88       27.46      8.85 o 
   5 -10   7        6.05        6.27      6.58 o 
   6 -10   7       46.72       63.35     10.94 o 
  -8  -9   7        5.87       10.53     12.31 o 
  -7  -9   7        3.19       25.34      7.48 o 
  -6  -9   7       86.94       84.42     18.69 o 
  -5  -9   7      773.51      816.12     33.10 o 
  -4  -9   7       45.15       25.24      7.60 o 
  -3  -9   7       77.94       81.81      9.75 o 
  -2  -9   7      115.68      107.27     10.25 o 
  -1  -9   7      139.29      142.46     11.60 o 
   0  -9   7       76.23       90.59      9.86 o 
   1  -9   7       79.08       61.37      9.23 o 
   2  -9   7        7.13       -0.05      3.66 o 
   3  -9   7       17.45       23.34      6.75 o 
   4  -9   7       34.22       34.64      8.27 o 
   5  -9   7       63.69       48.26      8.74 o 
   6  -9   7       17.13        6.49     12.70 o 
   7  -9   7        0.71        4.20      6.51 o 
  -9  -8   7        2.08        5.14      9.56 o 
  -8  -8   7       28.90       27.36      7.81 o 
  -7  -8   7       62.50       47.67      6.69 o 
  -6  -8   7        7.89       11.90      4.28 o 
  -5  -8   7      115.92       95.88      7.19 o 
  -4  -8   7      127.74      147.03     12.20 o 
  -3  -8   7       74.06       93.19      9.42 o 
  -2  -8   7      444.03      489.30     20.24 o 
  -1  -8   7       97.46       72.25      8.84 o 
   0  -8   7       45.07       57.41      7.86 o 
   1  -8   7       15.65       15.33      5.17 o 
   2  -8   7      100.33       96.69      8.80 o 
   3  -8   7      195.38      207.07     13.48 o 
   4  -8   7       66.93       67.88      9.27 o 
   5  -8   7       14.44        5.04      5.33 o 
   6  -8   7        4.96        4.46      5.65 o 
   7  -8   7        4.34       25.01      7.50 o 
   8  -8   7        8.30        6.15     10.18 o 
  -9  -7   7       47.30       69.77     10.62 o 
  -8  -7   7       50.34       40.94      8.02 o 
  -7  -7   7        8.10        6.86      8.79 o 
  -6  -7   7       31.21       24.04      4.79 o 
  -5  -7   7      117.48      133.14     13.14 o 
  -4  -7   7       62.77       71.77      4.80 o 
  -3  -7   7        9.84        7.28     10.76 o 
  -2  -7   7       53.13       59.47     10.36 o 
  -1  -7   7       23.47       29.60      5.52 o 
   0  -7   7      196.90      227.57     12.69 o 
   1  -7   7       72.92       69.68      8.69 o 
   2  -7   7        4.70        2.31      3.86 o 
   3  -7   7        8.98        9.36      8.49 o 
   4  -7   7      112.68      116.65     10.34 o 
   5  -7   7       81.71       87.08      9.10 o 
   6  -7   7       14.18        3.77      5.06 o 
   7  -7   7       18.17       23.96      7.47 o 
   8  -7   7        0.09        0.84      7.55 o 
  -9  -6   7        9.78        8.43      6.37 o 
  -8  -6   7        0.46        3.17      4.96 o 
  -7  -6   7       13.26       11.57      5.47 o 
  -6  -6   7      266.14      260.17     10.54 o 
  -5  -6   7      184.67      181.91      7.94 o 
  -4  -6   7      340.47      354.81     15.68 o 
  -3  -6   7       91.74       95.87      4.66 o 
  -2  -6   7      455.68      451.54     13.38 o 
  -1  -6   7      366.17      395.04     15.53 o 
   0  -6   7      156.39      144.15      8.81 o 
   1  -6   7       24.19       29.78      4.94 o 
   2  -6   7       11.64        6.72      6.09 o 
   3  -6   7       63.20       83.92      7.84 o 
   4  -6   7      173.85      183.47     11.13 o 
   5  -6   7      304.38      298.77     10.30 o 
   6  -6   7       13.18       13.65      4.56 o 
   7  -6   7        1.86        9.24      4.80 o 
   8  -6   7       14.53       13.31      9.69 o 
   9  -6   7       25.83       13.81     11.26 o 
  -9  -5   7        5.15       17.55     14.05 o 
  -8  -5   7       23.20       32.00      9.94 o 
  -7  -5   7       24.60       19.02      4.08 o 
  -6  -5   7        2.76       12.91     12.15 o 
  -5  -5   7        3.54       10.86      3.80 o 
  -4  -5   7      163.11      177.27      7.23 o 
  -3  -5   7      359.36      363.20      9.47 o 
  -2  -5   7      382.96      387.03      8.61 o 
  -1  -5   7      679.46      648.66     10.47 o 
   0  -5   7      371.61      382.71     15.31 o 
   1  -5   7        7.34       19.14      4.33 o 
   2  -5   7      460.84      476.31     20.55 o 
   3  -5   7      251.00      273.71      8.57 o 
   4  -5   7        5.94        6.00      3.09 o 
   5  -5   7       34.68       29.47      4.46 o 
   6  -5   7      167.97      129.56      7.53 o 
   7  -5   7       46.46       41.63      5.71 o 
   8  -5   7       51.81       57.95      6.88 o 
   9  -5   7        9.50       -2.10      4.87 o 
  -9  -4   7       54.83       37.15      9.55 o 
  -8  -4   7       52.84       65.70     10.36 o 
  -7  -4   7       15.99       13.69      5.96 o 
  -6  -4   7      336.07      309.93     10.82 o 
  -5  -4   7      284.81      291.96      9.66 o 
  -4  -4   7       85.61       84.73      5.23 o 
  -3  -4   7       58.43       52.89      4.63 o 
  -2  -4   7       20.11       23.51      4.48 o 
  -1  -4   7      315.24      348.69      7.29 o 
   0  -4   7     1207.16     1313.56     17.77 o 
   1  -4   7       62.21       53.44      2.76 o 
   2  -4   7        0.24        5.22      3.65 o 
   3  -4   7      120.16      130.32      4.89 o 
   4  -4   7      131.07      137.10      6.01 o 
   5  -4   7      209.05      195.22     12.07 o 
   6  -4   7      234.07      208.80      9.21 o 
   7  -4   7      176.97      167.13      8.73 o 
   8  -4   7       34.75       35.36      5.44 o 
   9  -4   7       29.59       19.72     13.65 o 
  10  -4   7       20.32       25.67     11.10 o 
  -9  -3   7        8.41       17.77     15.39 o 
  -8  -3   7       19.15       34.50      9.14 o 
  -7  -3   7      197.43      203.52     13.64 o 
  -6  -3   7      508.81      480.70     14.33 o 
  -5  -3   7       46.30       40.36      4.22 o 
  -4  -3   7       10.59       11.89      2.60 o 
  -3  -3   7      150.78      180.92      6.26 o 
  -2  -3   7      153.34      143.69      5.08 o 
  -1  -3   7       37.74       31.09      2.63 o 
   0  -3   7       70.92       69.59      3.25 o 
   1  -3   7       97.34      123.40      5.49 o 
   2  -3   7        4.14        6.14      2.11 o 
   3  -3   7     1383.20     1423.40     23.60 o 
   4  -3   7     1277.47     1318.83     28.97 o 
   5  -3   7       55.85       57.98      5.25 o 
   6  -3   7        0.30       -0.56      3.13 o 
   7  -3   7      119.06      113.16      9.31 o 
   8  -3   7      156.17      150.64      8.88 o 
   9  -3   7        9.87       19.05      6.26 o 
  10  -3   7        8.86       12.15     11.34 o 
  -9  -2   7       37.27       37.70      9.16 o 
  -8  -2   7       31.05       33.45      8.23 o 
  -7  -2   7      210.14      207.67     14.71 o 
  -6  -2   7      200.91      193.00     15.15 o 
  -5  -2   7      138.29      168.67      8.26 o 
  -4  -2   7      724.68      730.84     15.70 o 
  -3  -2   7     1129.02     1150.92     20.83 o 
  -2  -2   7        9.74       10.97      2.02 o 
  -1  -2   7      534.82      620.22     11.58 o 
   0  -2   7     1197.93     1274.14     38.07 o 
   1  -2   7      377.26      358.81      7.86 o 
   2  -2   7      789.98      667.27     12.24 o 
   3  -2   7      168.18      177.92      5.66 o 
   4  -2   7        3.43       14.76     13.09 o 
   5  -2   7       37.19       31.62      3.40 o 
   6  -2   7        0.77       11.83      3.34 o 
   7  -2   7       64.42       63.01      5.26 o 
   8  -2   7       46.69       36.69      5.87 o 
   9  -2   7        0.65        9.37      8.86 o 
  10  -2   7        7.11        2.04      6.09 o 
  -9  -1   7       35.08       37.90     10.38 o 
  -8  -1   7        0.13       23.73     14.73 o 
  -7  -1   7       41.13       42.41      8.46 o 
  -6  -1   7      839.28      794.44     27.70 o 
  -5  -1   7      373.54      350.49     15.13 o 
  -4  -1   7       91.22      100.83      4.69 o 
  -3  -1   7       25.33       21.65      4.28 o 
  -2  -1   7        2.82       -0.20      1.26 o 
  -1  -1   7     1903.33     1859.56     27.96 o 
   0  -1   7      915.49      910.27     15.50 o 
   1  -1   7       67.12       68.02      3.22 o 
   2  -1   7       36.75       31.29      2.51 o 
   3  -1   7       23.24       25.03      4.75 o 
   4  -1   7        6.69        7.91      2.05 o 
   5  -1   7      118.71      127.12      5.31 o 
   6  -1   7        0.57        3.88      2.72 o 
   7  -1   7       11.92        6.97      3.13 o 
   8  -1   7      124.12      135.63      7.59 o 
   9  -1   7       78.56       70.47      6.47 o 
  10  -1   7       15.09       27.70     13.27 o 
  11  -1   7        7.49       -0.49      7.26 o 
  -9   0   7        0.34        6.71      6.98 o 
  -8   0   7       18.45       48.54      9.33 o 
  -7   0   7       61.82       59.06      8.95 o 
  -6   0   7      122.75      121.37     17.25 o 
  -5   0   7       65.80       75.00      7.55 o 
  -4   0   7      143.14      138.02      8.53 o 
  -3   0   7      300.57      307.20      7.70 o 
  -2   0   7        6.79        7.36      1.90 o 
  -1   0   7       72.99       78.32      3.57 o 
   0   0   7      559.37      516.48     10.33 o 
   1   0   7      277.73      287.41      6.63 o 
   2   0   7     1405.31     1358.49     20.90 o 
   3   0   7     1287.76     1359.19     21.45 o 
   4   0   7       98.04       86.72      3.98 o 
   5   0   7        1.16        4.78      2.03 o 
   6   0   7       49.15       56.75      4.15 o 
   7   0   7      118.81      120.03      5.90 o 
   8   0   7      318.70      309.81     11.77 o 
   9   0   7        5.42       19.64      8.21 o 
  10   0   7        0.09        0.97      4.24 o 
  11   0   7        5.81        7.11      6.09 o 
  -9   1   7       40.29       55.14     12.30 o 
  -8   1   7        5.43       16.28     15.19 o 
  -7   1   7       11.08        2.20      6.67 o 
  -6   1   7       54.70       65.29     16.39 o 
  -5   1   7      196.91      196.53     12.28 o 
  -4   1   7      843.40      834.54     42.24 o 
  -3   1   7      710.29      656.61     32.54 o 
  -2   1   7     1115.75     1099.10     18.07 o 
  -1   1   7        2.90       11.89      1.95 o 
   0   1   7     2479.85     2385.59     32.79 o 
   1   1   7      116.01       98.52      5.49 o 
   2   1   7       17.30       22.26      2.21 o 
   3   1   7      256.99      314.40      8.08 o 
   4   1   7      150.59      186.76      5.42 o 
   5   1   7       30.45       31.41      5.96 o 
   6   1   7      115.87      142.04      5.36 o 
   7   1   7       39.27       36.21      3.98 o 
   8   1   7       27.39       21.55      4.86 o 
   9   1   7       13.66       10.74     12.36 o 
  10   1   7       10.08       14.27      6.40 o 
  11   1   7       38.55       32.69      9.12 o 
  -9   2   7       20.48       26.43     18.74 o 
  -8   2   7        0.10       -1.68      5.22 o 
  -7   2   7       69.10       61.69      8.60 o 
  -6   2   7      564.44      531.94     27.32 o 
  -5   2   7      119.56      122.80      9.87 o 
  -4   2   7        5.05       15.54      9.06 o 
  -3   2   7      128.12      117.29      8.65 o 
  -2   2   7      124.22      140.96      7.34 o 
  -1   2   7      157.74      143.41      9.39 o 
   0   2   7        5.50        6.19      2.43 o 
   1   2   7        0.95        0.79      1.32 o 
   2   2   7      170.89      169.09      5.70 o 
   3   2   7      548.81      516.79     10.65 o 
   4   2   7     1044.24     1069.68     16.19 o 
   5   2   7      498.47      500.51      9.52 o 
   6   2   7       43.34       51.79      3.16 o 
   7   2   7       36.48       32.66      4.01 o 
   8   2   7      183.15      197.27     12.37 o 
   9   2   7      362.21      387.55     19.08 o 
  10   2   7       22.81       15.99     16.18 o 
  11   2   7       19.63       11.09      9.80 o 
  -9   3   7       10.50       27.01      9.07 o 
  -8   3   7       39.55       33.98     12.55 o 
  -7   3   7      140.35      124.69     11.88 o 
  -6   3   7       45.88       46.75      8.25 o 
  -5   3   7        2.15        5.88      4.57 o 
  -4   3   7      299.99      297.11     13.71 o 
  -3   3   7      801.65      791.88     24.15 o 
  -2   3   7      427.92      412.32      9.37 o 
  -1   3   7      125.75      125.01      4.40 o 
   0   3   7       21.73       20.39      2.83 o 
   1   3   7     1165.80     1176.38     18.64 o 
   2   3   7      697.66      613.89     11.31 o 
   3   3   7      398.15      410.16      7.88 o 
   4   3   7      462.58      511.10      8.00 o 
   5   3   7      420.49      425.05     14.70 o 
   6   3   7      256.21      270.38     12.93 o 
   7   3   7        6.01       17.43     17.57 o 
   8   3   7      131.83      143.34     11.03 o 
   9   3   7       86.99       74.35     10.63 o 
  10   3   7       24.30       22.12      7.64 o 
  11   3   7       29.33       28.60      8.60 o 
  -8   4   7       17.90       29.10      9.00 o 
  -7   4   7       10.26       20.80     11.34 o 
  -6   4   7       77.33       86.51     10.28 o 
  -5   4   7       87.68       85.15     16.62 o 
  -4   4   7      126.58      130.26      9.34 o 
  -3   4   7       28.85       37.78      5.80 o 
  -2   4   7        1.25        3.82      1.73 o 
  -1   4   7      972.14     1084.85     18.06 o 
   0   4   7     3788.34     3878.78     50.68 o 
   1   4   7      339.74      322.59      7.81 o 
   2   4   7       53.21       55.41      5.18 o 
   3   4   7        9.58       11.34      9.73 o 
   4   4   7      241.49      272.56     14.53 o 
   5   4   7      440.92      443.32     15.49 o 
   6   4   7      436.66      441.29     16.41 o 
   7   4   7       38.91       39.32      6.31 o 
   8   4   7       18.42       21.51      6.09 o 
   9   4   7       47.51       49.79      9.48 o 
  10   4   7       83.99       82.34     10.49 o 
  11   4   7       26.61       29.88      8.82 o 
  -8   5   7        8.38        5.06      6.85 o 
  -7   5   7       40.79       54.79      9.71 o 
  -6   5   7       68.73       89.19     10.84 o 
  -5   5   7      120.09      123.45     11.74 o 
  -4   5   7        9.18       16.00      6.09 o 
  -3   5   7       98.19      104.95      8.04 o 
  -2   5   7      260.33      257.24      9.39 o 
  -1   5   7      592.20      583.84     11.97 o 
   0   5   7      117.27      144.68     10.55 o 
   1   5   7      202.13      258.20      6.94 o 
   2   5   7        2.51        1.35      2.36 o 
   3   5   7       76.38       68.57      4.46 o 
   4   5   7      203.91      204.23     10.19 o 
   5   5   7       89.13       91.41      7.20 o 
   6   5   7       19.79       17.95      4.49 o 
   7   5   7        0.41       -1.81      3.99 o 
   8   5   7       93.50       88.83      9.86 o 
   9   5   7       75.64       85.79     10.21 o 
  10   5   7        2.88        0.95      7.19 o 
  11   5   7        1.38        0.10      7.74 o 
  -8   6   7       37.99       47.89     11.56 o 
  -7   6   7       46.28       58.70     11.53 o 
  -6   6   7        6.37       10.60     12.75 o 
  -5   6   7       50.02       46.79     17.19 o 
  -4   6   7      297.45      326.56     17.96 o 
  -3   6   7      189.41      191.77     12.31 o 
  -2   6   7       65.61       61.92      6.39 o 
  -1   6   7      125.32      130.73      5.13 o 
   0   6   7       26.15       26.01      2.95 o 
   1   6   7      176.65      189.26      6.02 o 
   2   6   7      761.41      724.75     13.77 o 
   3   6   7        0.59        0.28      1.16 o 
   4   6   7       13.50       19.07      4.46 o 
   5   6   7      139.76      129.19      9.55 o 
   6   6   7      144.43      166.03     10.67 o 
   7   6   7       98.65       71.65     11.03 o 
   8   6   7       55.96       71.48      9.20 o 
   9   6   7        7.94       34.69      8.36 o 
  10   6   7        0.26        0.91      5.07 o 
  11   6   7        7.74        6.62      7.35 o 
  -7   7   7        4.86        7.71      7.10 o 
  -6   7   7       79.17       79.40     10.88 o 
  -5   7   7      182.82      195.39     15.30 o 
  -4   7   7       13.61       28.92      6.96 o 
  -3   7   7       63.16       74.49      7.88 o 
  -2   7   7        1.73        6.33      4.12 o 
  -1   7   7      130.30      132.49      5.47 o 
   0   7   7      225.37      215.27      7.14 o 
   1   7   7       16.87       20.64      2.90 o 
   2   7   7       86.24       89.16      4.45 o 
   3   7   7        8.53       16.29      2.28 o 
   4   7   7      300.57      303.36     16.38 o 
   5   7   7     1026.35     1064.21     46.11 o 
   6   7   7      183.05      192.26     12.63 o 
   7   7   7        4.71       16.22      5.63 o 
   8   7   7        3.41        7.90      7.73 o 
   9   7   7      120.81      130.57     13.13 o 
  10   7   7       31.19       37.64      9.39 o 
  11   7   7        3.30        2.13      6.38 o 
  -7   8   7       22.21       39.30     18.55 o 
  -6   8   7       15.64       27.46      8.73 o 
  -5   8   7       36.09       39.79      8.95 o 
  -4   8   7       30.76       76.80     24.77 o 
  -3   8   7        5.24        8.08      9.39 o 
  -2   8   7       98.92      126.41     10.14 o 
  -1   8   7      235.28      239.33      8.27 o 
   0   8   7       36.59       33.07      5.14 o 
   1   8   7        0.27        3.52      5.18 o 
   2   8   7      388.21      398.53     10.98 o 
   3   8   7      475.63      490.21     14.81 o 
   4   8   7       10.37       18.21      4.85 o 
   5   8   7       13.30       16.99      5.55 o 
   6   8   7       18.32       15.57     11.30 o 
   7   8   7       28.01       47.66     13.28 o 
   8   8   7       96.17      100.34     11.14 o 
   9   8   7      126.99      135.11     25.77 o 
  10   8   7       33.20       44.53     13.12 o 
  11   8   7       13.80        8.31      7.43 o 
  -6   9   7        3.73        9.51      7.45 o 
  -5   9   7       76.45       87.95     12.19 o 
  -4   9   7      132.71      153.99     13.74 o 
  -3   9   7       25.64       90.73     47.75 o 
  -2   9   7       19.41       16.91      6.52 o 
  -1   9   7      162.69      174.74     11.92 o 
   0   9   7      222.55      215.11     10.26 o 
   1   9   7       83.51       85.30      6.49 o 
   2   9   7      152.62      127.33      6.15 o 
   3   9   7       76.79       65.19      4.22 o 
   4   9   7       74.30       59.81      7.76 o 
   5   9   7        9.52       13.57      5.77 o 
   6   9   7      150.93      154.98     11.70 o 
   7   9   7      192.44      180.64     14.75 o 
   8   9   7        4.78        9.78     12.41 o 
   9   9   7       14.66       10.37      6.94 o 
  10   9   7      102.53      117.40     14.53 o 
  11   9   7       32.39       36.32     20.05 o 
  -5  10   7      137.19      146.22     16.04 o 
  -4  10   7        5.18       18.50     14.85 o 
  -3  10   7        8.86       15.78      8.08 o 
  -2  10   7      160.28      153.04     12.39 o 
  -1  10   7      197.89      227.57      9.62 o 
   0  10   7       55.29       58.11      5.42 o 
   1  10   7       30.36       32.11      5.43 o 
   2  10   7       56.55       56.94      5.06 o 
   3  10   7       75.58       61.80      5.70 o 
   4  10   7      603.31      580.11     23.81 o 
   5  10   7      159.13      169.82     14.47 o 
   6  10   7        3.20       23.49      6.84 o 
   7  10   7       81.42       80.49     15.38 o 
   8  10   7       80.11       94.29     11.74 o 
   9  10   7       97.93       99.89     16.26 o 
  10  10   7       16.62       14.87      8.98 o 
  -5  11   7       18.46       11.88     10.00 o 
  -4  11   7       11.82       22.10      8.67 o 
  -3  11   7       30.08       42.52      8.54 o 
  -2  11   7      168.18      193.54     13.50 o 
  -1  11   7       46.65       47.57      5.36 o 
   0  11   7       30.05       38.46     13.44 o 
   1  11   7      163.57      146.05      7.76 o 
   2  11   7      591.62      563.18     26.62 o 
   3  11   7      396.44      390.58     17.93 o 
   4  11   7      221.00      232.15     13.96 o 
   5  11   7        5.80        1.71      4.06 o 
   6  11   7        0.17       12.01     10.07 o 
   7  11   7      111.47      120.56     11.95 o 
   8  11   7       60.79       46.75     10.60 o 
   9  11   7        6.23       11.56     15.47 o 
  10  11   7        6.14      -12.13     13.94 o 
  -4  12   7       43.04       45.24     11.11 o 
  -3  12   7        0.66       15.68     11.47 o 
  -2  12   7       23.70       29.10     11.34 o 
  -1  12   7      123.46      130.48     18.91 o 
   0  12   7       30.96       28.45      4.73 o 
   1  12   7        0.25        1.42      3.16 o 
   2  12   7       41.85       40.34      5.31 o 
   3  12   7       11.20       11.98      5.77 o 
   4  12   7       94.73       77.33      9.20 o 
   5  12   7       58.89       48.84      9.24 o 
   6  12   7        0.74        4.68      8.92 o 
   7  12   7        8.74       34.07      8.22 o 
   8  12   7        0.17       -1.60      5.97 o 
   9  12   7        5.74       -0.68      9.03 o 
  -3  13   7        7.65       -6.63      6.68 o 
  -2  13   7       72.01       63.76     10.44 o 
  -1  13   7       60.11       64.33     10.80 o 
   0  13   7        0.52       10.22      4.42 o 
   1  13   7        6.15       15.34      4.70 o 
   2  13   7        0.16       -5.01      6.74 o 
   3  13   7       54.21       52.03      8.45 o 
   4  13   7      170.06      174.76     19.02 o 
   5  13   7       12.95       12.05     14.24 o 
   6  13   7        8.82       12.02     14.01 o 
   7  13   7        5.80       35.98     12.10 o 
   8  13   7       45.14       45.34     15.82 o 
  -1  14   7       13.65       19.53      7.18 o 
   0  14   7       15.06       20.91      7.05 o 
   1  14   7       32.00       31.43      7.54 o 
   2  14   7       10.78       10.16      5.56 o 
   3  14   7       27.00       28.39      7.78 o 
   4  14   7       15.34       25.71      7.79 o 
   5  14   7        0.51        2.97      5.73 o 
   6  14   7       15.52       17.55     10.36 o 
   7  14   7       91.20       98.84     20.63 o 
   1  15   7        7.07        7.99     10.37 o 
   2  15   7        0.12       -0.63      4.74 o 
   3  15   7        0.09       15.79     11.67 o 
   4  15   7       19.04       10.73     12.14 o 
   5  15   7       38.05       29.36      9.24 o 
   6  15   7       18.58       38.49     21.02 o 
  -4 -13   8       14.92       15.83     14.05 o 
  -3 -13   8        1.76       -4.25      9.88 o 
  -2 -13   8       30.08       10.07      8.53 o 
  -1 -13   8       44.19       37.18     10.62 o 
   0 -13   8        3.21        3.80      7.04 o 
   1 -13   8        1.65        7.55      7.77 o 
   2 -13   8       40.25       44.03     14.97 o 
  -6 -12   8        1.25       -5.73      7.51 o 
  -5 -12   8       11.63       19.56     12.95 o 
  -4 -12   8       65.65       84.32     12.26 o 
  -3 -12   8       83.76       85.52     19.30 o 
  -2 -12   8       10.62        7.08      6.86 o 
  -1 -12   8        8.82        4.26      6.49 o 
   0 -12   8       81.91       74.72     16.45 o 
   1 -12   8       85.38       85.99     13.89 o 
   2 -12   8       30.01       13.57     10.65 o 
   3 -12   8       21.50       20.54      9.61 o 
  -7 -11   8       30.70       41.60     11.51 o 
  -6 -11   8       55.25       54.91     12.71 o 
  -5 -11   8       37.26       23.85      9.00 o 
  -4 -11   8       23.04       11.64      7.55 o 
  -3 -11   8        2.08       15.64     11.45 o 
  -2 -11   8        3.81        2.68      8.93 o 
  -1 -11   8       82.45       80.19     14.23 o 
   0 -11   8      164.72      174.39     16.07 o 
   1 -11   8       74.94       76.67     12.56 o 
   2 -11   8        5.55        5.48      6.28 o 
   3 -11   8        0.23       25.72     17.02 o 
   4 -11   8       70.77       91.03     13.23 o 
   5 -11   8       59.32       65.79     11.68 o 
  -7 -10   8       55.48       62.73     10.79 o 
  -6 -10   8       46.51       65.66     10.61 o 
  -5 -10   8       12.49       18.47      9.21 o 
  -4 -10   8       51.90       53.39     10.44 o 
  -3 -10   8       66.48       81.02     11.27 o 
  -2 -10   8       61.92       75.61     10.59 o 
  -1 -10   8       24.46       42.37     11.49 o 
   0 -10   8       36.77       31.59      8.28 o 
   1 -10   8       91.64       87.18     11.52 o 
   2 -10   8       81.78       95.73     12.21 o 
   3 -10   8       68.78       53.96     10.16 o 
   4 -10   8        8.45        2.63      6.28 o 
   5 -10   8       10.84       11.00     12.08 o 
   6 -10   8       12.13       52.35     10.64 o 
  -8  -9   8        5.23       12.48     13.19 o 
  -7  -9   8        0.18       15.04     13.77 o 
  -6  -9   8       40.04       31.57      8.61 o 
  -5  -9   8      121.44      135.08     14.58 o 
  -4  -9   8      207.14      254.35     17.31 o 
  -3  -9   8      234.33      260.98     16.88 o 
  -2  -9   8        9.08        5.11      5.32 o 
  -1  -9   8       19.11       22.69      7.00 o 
   0  -9   8      158.57      172.04     15.07 o 
   1  -9   8      521.66      522.06     24.93 o 
   2  -9   8        0.36        6.11      6.50 o 
   3  -9   8       36.04       50.51      9.14 o 
   4  -9   8       11.18        8.58      6.44 o 
   5  -9   8       22.38       26.43      8.24 o 
   6  -9   8       38.22       32.92     10.06 o 
   7  -9   8       13.04        9.18      7.74 o 
  -8  -8   8        1.65        0.70      8.61 o 
  -7  -8   8       28.25       29.19      9.56 o 
  -6  -8   8       87.93       76.51      9.84 o 
  -5  -8   8      102.32       93.33     10.93 o 
  -4  -8   8      105.23       94.00     10.65 o 
  -3  -8   8        0.21        0.94      4.54 o 
  -2  -8   8       48.27       57.89      8.44 o 
  -1  -8   8       50.81       51.87      9.25 o 
   0  -8   8        8.88        6.65      4.76 o 
   1  -8   8        4.62       -3.46      4.79 o 
   2  -8   8       65.11       80.36     10.01 o 
   3  -8   8       54.55       46.14      8.54 o 
   4  -8   8      121.25      118.47     15.41 o 
   5  -8   8       42.31       35.22      8.32 o 
   6  -8   8        0.12       25.39      7.78 o 
   7  -8   8        0.26        2.02      7.22 o 
  -8  -7   8       29.07       31.35     15.13 o 
  -7  -7   8       37.76       27.66      5.16 o 
  -6  -7   8       11.96       10.28      4.13 o 
  -5  -7   8        5.78        4.52      4.44 o 
  -4  -7   8      322.93      335.22     27.63 o 
  -3  -7   8       35.60       35.03      6.65 o 
  -2  -7   8       36.91       39.62      6.65 o 
  -1  -7   8       25.58       38.81      7.06 o 
   0  -7   8        4.19        8.40      4.81 o 
   1  -7   8      127.77      130.39     10.86 o 
   2  -7   8      118.88      116.28      9.93 o 
   3  -7   8      177.34      169.40     12.44 o 
   4  -7   8       40.83       38.41      7.41 o 
   5  -7   8       13.44       12.31      5.71 o 
   6  -7   8       23.53       32.38      8.23 o 
   7  -7   8       16.51       10.87      6.31 o 
   8  -7   8        2.15        8.94     10.15 o 
  -9  -6   8       49.06       38.62      9.72 o 
  -8  -6   8        0.17        0.54      8.93 o 
  -7  -6   8        2.83        4.23      4.61 o 
  -6  -6   8       48.60       59.78      9.37 o 
  -5  -6   8       24.91       39.97      7.93 o 
  -4  -6   8        7.94        9.59      4.21 o 
  -3  -6   8       28.24       34.09      3.37 o 
  -2  -6   8       94.87       80.03     14.16 o 
  -1  -6   8      196.21      216.97     22.16 o 
   0  -6   8      346.11      372.60     17.31 o 
   1  -6   8      488.35      490.79     18.67 o 
   2  -6   8       28.68       33.13      6.45 o 
   3  -6   8       73.14       75.80     11.99 o 
   4  -6   8      333.55      316.14     16.23 o 
   5  -6   8      230.20      248.35     14.96 o 
   6  -6   8        9.38       -3.09      4.80 o 
   7  -6   8        5.46        5.37      5.89 o 
   8  -6   8        2.64        2.98      5.27 o 
  -9  -5   8        0.60        5.52      6.19 o 
  -8  -5   8        1.84        5.19      5.87 o 
  -7  -5   8       58.45       54.49     13.28 o 
  -6  -5   8      139.17      132.11      7.75 o 
  -5  -5   8       95.26       79.12      8.82 o 
  -4  -5   8       25.60       33.62      5.35 o 
  -3  -5   8       41.79       39.41      3.80 o 
  -2  -5   8      352.75      364.77      9.46 o 
  -1  -5   8      915.45      840.87     35.98 o 
   0  -5   8      104.77      108.15      8.13 o 
   1  -5   8        0.61        8.38      4.01 o 
   2  -5   8       98.72      109.25      8.33 o 
   3  -5   8      219.62      226.52     12.10 o 
   4  -5   8      107.22       93.36     11.50 o 
   5  -5   8      192.45      187.57     11.70 o 
   6  -5   8       75.94       66.36      6.27 o 
   7  -5   8       13.88       14.34      4.44 o 
   8  -5   8       74.61       65.50     11.05 o 
   9  -5   8       33.09       32.61      8.18 o 
  -9  -4   8       25.51       18.87      8.79 o 
  -8  -4   8       41.46       62.10      9.54 o 
  -7  -4   8       11.15        6.85      5.15 o 
  -6  -4   8       22.59       27.29      4.55 o 
  -5  -4   8      413.44      390.54     12.27 o 
  -4  -4   8      437.90      444.60     12.75 o 
  -3  -4   8       25.14       30.93      3.86 o 
  -2  -4   8      115.91      105.67      4.83 o 
  -1  -4   8      615.91      625.83     12.38 o 
   0  -4   8       73.82       73.67      3.26 o 
   1  -4   8      159.96      139.41     12.40 o 
   2  -4   8      203.96      204.39      5.96 o 
   3  -4   8       94.40      100.04      7.88 o 
   4  -4   8       43.99       44.21      3.84 o 
   5  -4   8      250.84      223.06      9.62 o 
   6  -4   8      772.97      797.52     24.23 o 
   7  -4   8       60.92       63.77      7.65 o 
   8  -4   8        1.18        9.72      6.70 o 
   9  -4   8        9.42       11.35      5.01 o 
  -9  -3   8       31.91       21.48      8.99 o 
  -8  -3   8       40.86       36.39      8.29 o 
  -7  -3   8       23.82       17.64      6.38 o 
  -6  -3   8      372.09      375.96     23.03 o 
  -5  -3   8      408.67      438.51     13.18 o 
  -4  -3   8       20.77       29.18      3.87 o 
  -3  -3   8        4.16        6.38      2.69 o 
  -2  -3   8       51.31       65.19      5.22 o 
  -1  -3   8      443.74      466.24     10.57 o 
   0  -3   8      884.64      919.56     16.37 o 
   1  -3   8       61.72       69.34      6.07 o 
   2  -3   8       46.61       42.36      3.10 o 
   3  -3   8       66.84       88.29      6.89 o 
   4  -3   8      657.82      639.87     14.98 o 
   5  -3   8      226.93      233.36      8.83 o 
   6  -3   8       45.76       44.43      4.79 o 
   7  -3   8        0.76       -2.42      3.88 o 
   8  -3   8        8.10       11.01      4.24 o 
   9  -3   8       19.60       18.08      5.14 o 
  10  -3   8       24.31       13.52     20.52 o 
  -9  -2   8        0.10        6.75     19.83 o 
  -8  -2   8       79.09       68.14     10.68 o 
  -7  -2   8       90.23       87.75     10.37 o 
  -6  -2   8      194.18      203.62     12.85 o 
  -5  -2   8      162.01      146.10      6.84 o 
  -4  -2   8        0.61        1.59      2.33 o 
  -3  -2   8       11.88       14.05      3.43 o 
  -2  -2   8      820.95      835.79     16.64 o 
  -1  -2   8      605.56      577.51     13.72 o 
   0  -2   8      495.41      551.72     22.53 o 
   1  -2   8       90.13      108.31      6.42 o 
   2  -2   8       80.49       70.22      3.86 o 
   3  -2   8      871.43      867.17     17.02 o 
   4  -2   8       49.00       48.72      4.12 o 
   5  -2   8       85.85       87.84      5.55 o 
   6  -2   8        5.67        7.98      3.03 o 
   7  -2   8       31.01       42.96      4.86 o 
   8  -2   8       23.26       14.58      5.11 o 
   9  -2   8       19.00       22.10      6.33 o 
  10  -2   8        8.12       13.63     11.66 o 
  -9  -1   8       20.33       15.89      9.08 o 
  -8  -1   8       52.20       52.55     12.62 o 
  -7  -1   8        0.17       15.08     13.71 o 
  -6  -1   8       50.93       41.48      8.05 o 
  -5  -1   8      190.53      179.92     11.83 o 
  -4  -1   8       42.66       43.50      5.88 o 
  -3  -1   8      304.76      272.49      8.40 o 
  -2  -1   8       31.82       51.03      4.52 o 
  -1  -1   8      425.02      480.54     11.00 o 
   0  -1   8      808.70      838.33     15.94 o 
   1  -1   8      527.40      481.09     10.29 o 
   2  -1   8       26.94       20.79      2.50 o 
   3  -1   8      316.96      316.91     12.31 o 
   4  -1   8        6.20        8.83      3.68 o 
   5  -1   8      362.50      374.77     10.85 o 
   6  -1   8      290.79      300.25      9.68 o 
   7  -1   8        0.84        1.04      3.22 o 
   8  -1   8        0.59       -4.17      4.17 o 
   9  -1   8       43.39       39.07      8.37 o 
  10  -1   8       17.59        4.79      5.57 o 
  -9   0   8        2.75       21.07     14.36 o 
  -8   0   8       23.14       19.95      8.64 o 
  -7   0   8        2.12       -0.97      7.36 o 
  -6   0   8      235.46      260.31     18.32 o 
  -5   0   8      175.63      178.13     14.28 o 
  -4   0   8      363.46      361.24     15.86 o 
  -3   0   8      220.60      177.61      6.92 o 
  -2   0   8        3.92        7.43      3.65 o 
  -1   0   8      454.44      421.78     10.03 o 
   0   0   8      307.86      357.74      8.80 o 
   1   0   8      143.54      113.63      6.67 o 
   2   0   8       39.47       37.98      3.03 o 
   3   0   8      215.19      225.35      6.57 o 
   4   0   8      957.59      970.91     18.45 o 
   5   0   8      291.80      290.35      8.66 o 
   6   0   8        1.42        3.76      3.03 o 
   7   0   8       18.14       19.11      5.60 o 
   8   0   8      192.71      192.16      9.05 o 
   9   0   8       70.38       68.29      9.64 o 
  10   0   8       12.72        5.56      5.69 o 
  11   0   8        0.11       -0.36      4.95 o 
  -9   1   8        4.73        9.42     13.00 o 
  -8   1   8       76.93       59.87     11.38 o 
  -7   1   8        3.65       27.80      7.55 o 
  -6   1   8        7.06        9.64      5.79 o 
  -5   1   8       57.18       40.30      6.78 o 
  -4   1   8      244.28      248.15     12.90 o 
  -3   1   8      377.42      322.96     10.90 o 
  -2   1   8       31.19       30.87      3.71 o 
  -1   1   8        1.71        4.28      3.62 o 
   0   1   8        5.67       13.06      2.39 o 
   1   1   8       64.62       50.98      3.17 o 
   2   1   8      964.58      969.25     17.57 o 
   3   1   8      744.71      740.56     14.15 o 
   4   1   8        1.53        5.83      3.41 o 
   5   1   8       11.09       19.82      4.97 o 
   6   1   8      145.65      138.68      5.76 o 
   7   1   8      167.57      163.68      6.86 o 
   8   1   8       39.16       57.96      8.87 o 
   9   1   8       15.74       16.84     11.74 o 
  10   1   8        4.18       13.87      8.89 o 
  11   1   8       28.73       22.98      8.42 o 
  -8   2   8       37.21       26.77      8.60 o 
  -7   2   8        1.77        2.46      5.18 o 
  -6   2   8      164.95      158.48     29.82 o 
  -5   2   8      130.96      123.09     12.21 o 
  -4   2   8      186.33      185.20     11.82 o 
  -3   2   8     1358.01     1319.09     37.73 o 
  -2   2   8       36.14       24.16      4.57 o 
  -1   2   8      238.16      328.02     60.02 o 
   0   2   8      800.11      833.55     31.32 o 
   1   2   8       39.31       37.33      2.84 o 
   2   2   8       13.54       12.98      4.17 o 
   3   2   8      158.46      184.19      8.33 o 
   4   2   8      664.41      710.76     13.17 o 
   5   2   8      368.02      346.90      8.07 o 
   6   2   8       99.16      101.39      4.35 o 
   7   2   8        0.26       -0.20      4.21 o 
   8   2   8       48.78       41.62     11.90 o 
   9   2   8      168.98      173.19     13.74 o 
  10   2   8       64.02       58.96     11.48 o 
  11   2   8       61.27       70.75     11.83 o 
  -8   3   8       42.97       43.28     11.10 o 
  -7   3   8       27.39       41.10     29.02 o 
  -6   3   8      192.20      189.75     15.13 o 
  -5   3   8       36.71       41.80     11.66 o 
  -4   3   8       69.07       69.18      8.26 o 
  -3   3   8      173.10      176.87     10.64 o 
  -2   3   8      776.50      761.41     27.47 o 
  -1   3   8      240.30      219.97      6.51 o 
   0   3   8      101.87      100.29      6.61 o 
   1   3   8        1.09        8.75      2.20 o 
   2   3   8      828.43      844.95     15.77 o 
   3   3   8     1386.87     1352.13     26.46 o 
   4   3   8     1289.59     1311.54     19.20 o 
   5   3   8       96.17       97.71      7.63 o 
   6   3   8        1.30        1.56      3.65 o 
   7   3   8       18.64       24.09      5.40 o 
   8   3   8      225.69      223.35     28.90 o 
   9   3   8      200.42      212.52     14.54 o 
  10   3   8       16.08       14.37      9.31 o 
  11   3   8        3.88        6.71     12.28 o 
  -8   4   8       50.48       52.56     11.37 o 
  -7   4   8        4.78        6.10      6.30 o 
  -6   4   8        0.18        3.40      9.12 o 
  -5   4   8       15.18       21.88      7.17 o 
  -4   4   8       74.84       84.57      9.36 o 
  -3   4   8      441.17      421.02     17.96 o 
  -2   4   8      536.42      549.72     20.83 o 
  -1   4   8      267.22      298.34      7.89 o 
   0   4   8      108.12      114.19      5.71 o 
   1   4   8      493.27      510.46     13.95 o 
   2   4   8      649.94      659.76     16.70 o 
   3   4   8       75.72       78.02      6.07 o 
   4   4   8        5.01        9.03      3.98 o 
   5   4   8       41.77       36.87      5.57 o 
   6   4   8      381.80      338.38     14.77 o 
   7   4   8       18.47       25.59      6.31 o 
   8   4   8       73.34       87.24     21.24 o 
   9   4   8       22.83       29.22      7.50 o 
  10   4   8       14.77       26.79     10.46 o 
  11   4   8       39.60       37.91      9.39 o 
  -8   5   8        5.76       12.48     11.97 o 
  -7   5   8       18.43       27.80      8.90 o 
  -6   5   8      121.63      126.66     12.28 o 
  -5   5   8       70.26       97.40     14.44 o 
  -4   5   8        3.70        0.78      6.35 o 
  -3   5   8      293.69      295.22     15.07 o 
  -2   5   8       35.75       32.77      5.97 o 
  -1   5   8      290.10      287.05      9.69 o 
   0   5   8      931.67      881.39     17.12 o 
   1   5   8       25.59       28.36      5.11 o 
   2   5   8      274.64      270.91      7.44 o 
   3   5   8        8.64       15.00      2.81 o 
   4   5   8      465.94      478.87     16.89 o 
   5   5   8      191.30      188.61     10.84 o 
   6   5   8       96.75      104.76      9.47 o 
   7   5   8        1.41        2.31      8.23 o 
   8   5   8        6.53       18.59      6.75 o 
   9   5   8       46.35       59.70     18.33 o 
  10   5   8       57.34       62.51     15.93 o 
  11   5   8        3.25       -4.88      6.40 o 
  -7   6   8       77.36       80.34     12.57 o 
  -6   6   8       44.99       52.78     15.53 o 
  -5   6   8       32.34       25.39      8.20 o 
  -4   6   8       17.13       10.62      9.04 o 
  -3   6   8        9.81        8.27      5.36 o 
  -2   6   8      193.76      204.28     11.37 o 
  -1   6   8        9.39        9.01      2.76 o 
   0   6   8       15.02       20.16      3.39 o 
   1   6   8        5.62        5.62      3.37 o 
   2   6   8      121.72       99.83      4.62 o 
   3   6   8      356.92      311.51     12.14 o 
   4   6   8      356.57      370.08     15.12 o 
   5   6   8       11.65       23.55     14.09 o 
   6   6   8       73.78       78.34      9.16 o 
   7   6   8      375.14      382.19     18.54 o 
   8   6   8       92.51       86.43     10.80 o 
   9   6   8        1.85       11.28      9.56 o 
  10   6   8        0.14       -2.49      5.75 o 
  11   6   8        0.50       21.33     10.50 o 
  -7   7   8       23.53       25.80     10.48 o 
  -6   7   8        2.92       15.50     10.87 o 
  -5   7   8        4.06       14.53      7.04 o 
  -4   7   8       29.98      113.85     47.26 o 
  -3   7   8       45.88       48.18      7.77 o 
  -2   7   8        0.21        3.07      4.26 o 
  -1   7   8        2.03       14.25      7.32 o 
   0   7   8       21.85       18.53      3.10 o 
   1   7   8      298.24      305.12      9.35 o 
   2   7   8      104.94      113.88      5.31 o 
   3   7   8       29.30       25.79      5.79 o 
   4   7   8       12.31       12.50      6.48 o 
   5   7   8      507.25      532.63     20.71 o 
   6   7   8      215.89      208.65     12.42 o 
   7   7   8        5.03       29.79      9.45 o 
   8   7   8        2.31       15.80     13.98 o 
   9   7   8       18.21       34.99     16.00 o 
  10   7   8       31.07       49.26     10.25 o 
  11   7   8       55.39       76.05     12.78 o 
  -6   8   8       60.32       74.88     14.43 o 
  -5   8   8       29.41       39.68     10.12 o 
  -4   8   8        5.62        7.58      6.02 o 
  -3   8   8        0.13        2.42      5.52 o 
  -2   8   8       13.21        4.31      4.60 o 
  -1   8   8      234.30      235.67      8.35 o 
   0   8   8      560.51      558.02     14.30 o 
   1   8   8        0.87       -1.30      2.01 o 
   2   8   8      110.01      122.70      9.72 o 
   3   8   8       24.15       23.90      6.49 o 
   4   8   8      230.37      258.37     13.57 o 
   5   8   8       66.27       66.96      8.27 o 
   6   8   8       28.31       31.82      6.97 o 
   7   8   8        6.74       -1.11      4.37 o 
   8   8   8      122.83      133.42     13.59 o 
   9   8   8      146.62      171.97     19.82 o 
  10   8   8       77.90       67.92     12.75 o 
  11   8   8       12.18       12.06     18.87 o 
  -6   9   8       10.63        6.40     12.87 o 
  -5   9   8       35.91       20.53     16.19 o 
  -4   9   8       75.67       72.51     10.13 o 
  -3   9   8       21.88       15.81      6.17 o 
  -2   9   8      192.83      196.74     13.63 o 
  -1   9   8      209.06      199.71      8.36 o 
   0   9   8      186.97      183.53      8.29 o 
   1   9   8       24.30       19.21      3.32 o 
   2   9   8      198.56      165.67      7.41 o 
   3   9   8      143.32      162.88     10.52 o 
   4   9   8       27.82       28.99      8.92 o 
   5   9   8        1.90        2.50      4.45 o 
   6   9   8      218.62      212.95     14.84 o 
   7   9   8      178.25      203.67     16.30 o 
   8   9   8       27.45       43.07      9.60 o 
   9   9   8       24.76       22.06      9.12 o 
  10   9   8       21.75       26.50      9.11 o 
  -5  10   8       37.57       33.14     11.11 o 
  -4  10   8       82.35       89.68     11.95 o 
  -3  10   8       32.33       24.29      7.96 o 
  -2  10   8        5.24       12.15      7.34 o 
  -1  10   8       70.62       93.79     22.05 o 
   0  10   8      452.88      447.57     14.22 o 
   1  10   8      148.56      147.89      7.71 o 
   2  10   8        7.75       15.44      4.62 o 
   3  10   8       70.99       68.62     14.15 o 
   4  10   8      223.79      198.82     13.14 o 
   5  10   8      449.75      470.96     25.26 o 
   6  10   8      148.53      128.89     19.09 o 
   7  10   8       19.70       25.00      8.26 o 
   8  10   8        8.21       19.37      7.72 o 
   9  10   8       28.29       27.42     15.59 o 
  10  10   8       30.79       50.64     11.23 o 
  -4  11   8        3.19        7.74      9.29 o 
  -3  11   8        1.74       10.90     13.75 o 
  -2  11   8       24.57       17.70      7.07 o 
  -1  11   8       30.31       20.57      6.46 o 
   0  11   8       78.20       72.35      5.94 o 
   1  11   8       18.14       15.83      3.85 o 
   2  11   8       48.49       39.99      8.30 o 
   3  11   8      294.06      295.09     15.68 o 
   4  11   8      236.62      233.98     14.52 o 
   5  11   8       16.64       27.34      8.06 o 
   6  11   8        7.48       20.68      9.10 o 
   7  11   8       38.99       44.97      9.78 o 
   8  11   8       92.28       87.27     13.16 o 
   9  11   8       16.51       10.08      7.63 o 
  -3  12   8       15.34       32.36      9.40 o 
  -2  12   8       48.44       53.73      9.60 o 
  -1  12   8       20.83       21.25      7.47 o 
   0  12   8        0.17        1.32      3.07 o 
   1  12   8        5.62        6.53      7.41 o 
   2  12   8      107.77       98.99     12.75 o 
   3  12   8       12.79       17.13      6.29 o 
   4  12   8        0.38        7.59      5.60 o 
   5  12   8       27.33       34.56      8.10 o 
   6  12   8        4.28        3.91      5.68 o 
   7  12   8        5.31        9.20      7.27 o 
   8  12   8        1.81       -1.94      6.55 o 
   9  12   8       10.21       -6.25     12.45 o 
  -2  13   8        1.60       11.87     16.95 o 
  -1  13   8       79.68       80.88     11.67 o 
   0  13   8       39.54       46.87     13.90 o 
   1  13   8        1.76        5.59      4.01 o 
   2  13   8        0.10        6.97      5.09 o 
   3  13   8       22.36       25.02      6.65 o 
   4  13   8       87.29       80.90     11.25 o 
   5  13   8       99.75      104.10     12.45 o 
   6  13   8        1.88        5.75     10.40 o 
   7  13   8        0.35       -1.01      5.50 o 
   8  13   8       18.82       17.19      7.97 o 
  -1  14   8       55.30       60.75     11.20 o 
   0  14   8       18.29       10.78      9.26 o 
   1  14   8        0.09       19.22     10.32 o 
   2  14   8        8.83        0.98      4.22 o 
   3  14   8       32.03       44.47      9.66 o 
   4  14   8       33.42       50.48      9.16 o 
   5  14   8       13.65       17.12     19.60 o 
   6  14   8        0.52       -7.76      7.76 o 
   7  14   8       27.76       34.09     10.72 o 
   2  15   8       12.18       16.70     11.59 o 
   3  15   8        0.45       -1.74      5.58 o 
   4  15   8        4.23       -4.50      6.07 o 
   5  15   8       45.74       37.25     10.80 o 
  -3 -13   9        0.27        4.60      7.44 o 
  -2 -13   9       25.36       19.21     10.61 o 
  -1 -13   9       33.27       17.08      9.31 o 
   0 -13   9       17.95       41.22     11.57 o 
  -5 -12   9        5.35        9.47      8.93 o 
  -4 -12   9        9.96       15.75     16.56 o 
  -3 -12   9       27.62       42.83     10.80 o 
  -2 -12   9       73.68       54.41     11.33 o 
  -1 -12   9       46.07       26.45      9.69 o 
   0 -12   9        2.82       -7.58     10.29 o 
   1 -12   9       16.35       11.76     10.18 o 
   2 -12   9      102.61      105.93     14.06 o 
   3 -12   9       42.37       48.03     16.84 o 
  -6 -11   9        0.33       -4.40      7.41 o 
  -5 -11   9       21.90       32.37     15.95 o 
  -4 -11   9      146.43      144.96     16.24 o 
  -3 -11   9       25.13       15.63      8.20 o 
  -2 -11   9        0.70       -3.37      5.92 o 
  -1 -11   9       34.85       30.77     10.05 o 
   0 -11   9      122.96      130.02     15.07 o 
   1 -11   9       58.30       69.51     12.21 o 
   2 -11   9        0.46       -4.78      6.91 o 
   3 -11   9       13.69       12.76      7.92 o 
   4 -11   9       32.52       28.21      9.85 o 
  -6 -10   9       42.50       40.54     10.14 o 
  -5 -10   9       65.59       67.11     10.95 o 
  -4 -10   9        8.35       -6.40      7.07 o 
  -3 -10   9        2.10        6.86      6.43 o 
  -2 -10   9       48.06       64.08     10.45 o 
  -1 -10   9      194.62      199.75     15.72 o 
   0 -10   9       44.06       39.78     10.55 o 
   1 -10   9       41.02       37.99      8.90 o 
   2 -10   9       59.89       56.46     11.86 o 
   3 -10   9        2.74        1.42      5.91 o 
   4 -10   9       17.05       18.23     10.55 o 
   5 -10   9       44.23       42.76     10.71 o 
  -7  -9   9       23.34       13.12      7.76 o 
  -6  -9   9       19.79       20.43      8.43 o 
  -5  -9   9       35.36       28.83      9.17 o 
  -4  -9   9      129.61      107.70     16.27 o 
  -3  -9   9      238.52      248.82     16.62 o 
  -2  -9   9       18.34       20.67      8.80 o 
  -1  -9   9        1.49       -1.16      6.12 o 
   0  -9   9       25.24       28.78     18.34 o 
   1  -9   9       93.56       89.07     10.48 o 
   2  -9   9       95.92       91.82     12.01 o 
   3  -9   9        6.91        6.57      6.40 o 
   4  -9   9        3.50       11.29      7.93 o 
   5  -9   9        5.44        8.72      9.00 o 
   6  -9   9       28.54       39.93     17.95 o 
  -7  -8   9        7.18       -3.88      5.94 o 
  -6  -8   9       15.55       17.81      7.93 o 
  -5  -8   9      209.97      216.64     15.38 o 
  -4  -8   9      229.42      258.73     24.89 o 
  -3  -8   9        6.74        3.21      5.86 o 
  -2  -8   9       18.02       32.92      7.24 o 
  -1  -8   9        0.48        3.53      4.85 o 
   0  -8   9       50.44       66.59      9.27 o 
   1  -8   9      153.54      173.36     13.66 o 
   2  -8   9        2.97        3.69      4.91 o 
   3  -8   9        0.75        0.68      7.47 o 
   4  -8   9       52.69       54.51      9.35 o 
   5  -8   9       23.31       13.20      6.60 o 
   6  -8   9       26.52       26.00      8.31 o 
   7  -8   9        9.59       13.11     12.37 o 
  -8  -7   9       32.88       37.77     16.62 o 
  -7  -7   9        7.48       -2.38      8.39 o 
  -6  -7   9        4.50       13.95     14.73 o 
  -5  -7   9       20.82       19.20      6.70 o 
  -4  -7   9        0.23        9.64      7.23 o 
  -3  -7   9        5.54        3.65      4.86 o 
  -2  -7   9       67.27       99.64     15.31 o 
  -1  -7   9      113.22      123.96     12.45 o 
   0  -7   9       40.22       46.47      7.34 o 
   1  -7   9       39.06       50.59      8.48 o 
   2  -7   9      804.24      811.23     30.32 o 
   3  -7   9      118.55      110.14     11.67 o 
   4  -7   9        0.85       -1.13      7.58 o 
   5  -7   9       63.44       68.00      9.77 o 
   6  -7   9        1.70       -1.86      4.91 o 
   7  -7   9        1.71       14.40     14.94 o 
   8  -7   9       29.43       11.86     10.04 o 
  -8  -6   9       51.49       39.79      9.08 o 
  -7  -6   9        2.69       -5.39      5.39 o 
  -6  -6   9        3.60        8.64      4.10 o 
  -5  -6   9        5.32       11.28      4.03 o 
  -4  -6   9      376.72      364.84     13.73 o 
  -3  -6   9      407.66      435.85     20.52 o 
  -2  -6   9       14.71       15.24      5.26 o 
  -1  -6   9       26.60       18.60      6.29 o 
   0  -6   9      119.84      116.28      9.46 o 
   1  -6   9      236.22      248.27     14.20 o 
   2  -6   9       70.81       63.81      8.06 o 
   3  -6   9        7.05       15.32      8.95 o 
   4  -6   9       78.24       75.74      9.41 o 
   5  -6   9       36.87       37.61      7.57 o 
   6  -6   9       73.59       72.64     11.24 o 
   7  -6   9       12.76       20.75      7.02 o 
   8  -6   9        1.68        7.94     14.05 o 
  -8  -5   9        2.32        2.82      5.41 o 
  -7  -5   9        1.93       -1.79      8.00 o 
  -6  -5   9       99.05       95.45      7.05 o 
  -5  -5   9       86.78       90.93      6.72 o 
  -4  -5   9      116.42      106.35      7.54 o 
  -3  -5   9       44.97       52.89      4.49 o 
  -2  -5   9       66.82       65.54      4.59 o 
  -1  -5   9      273.77      302.37     14.86 o 
   0  -5   9      160.58      171.17     12.35 o 
   1  -5   9      251.08      250.37     13.15 o 
   2  -5   9        4.64       12.35      5.19 o 
   3  -5   9       47.57       63.88      7.72 o 
   4  -5   9      364.68      381.24     18.15 o 
   5  -5   9      370.94      373.81     18.34 o 
   6  -5   9       30.53       16.37      6.57 o 
   7  -5   9       47.79       41.08      7.85 o 
   8  -5   9       18.86        3.25      5.21 o 
  -8  -4   9       22.30       20.97      9.54 o 
  -7  -4   9       75.97       60.76      9.00 o 
  -6  -4   9       93.91       87.59     10.37 o 
  -5  -4   9       51.25       52.49      5.16 o 
  -4  -4   9       46.54       60.28      5.40 o 
  -3  -4   9      203.20      224.92     11.02 o 
  -2  -4   9      132.69      138.23      6.18 o 
  -1  -4   9      351.08      314.30      8.64 o 
   0  -4   9        0.96        0.70      2.37 o 
   1  -4   9       11.53       14.63      5.00 o 
   2  -4   9     1020.18      940.15     38.03 o 
   3  -4   9       96.75       99.44      6.24 o 
   4  -4   9        4.34        0.46      4.33 o 
   5  -4   9      372.05      327.26     12.37 o 
   6  -4   9      178.26      173.06      9.17 o 
   7  -4   9        8.69        8.23      8.01 o 
   8  -4   9       44.31       43.96      6.58 o 
   9  -4   9        4.68       -4.39      9.85 o 
  -8  -3   9       27.29       34.40      8.50 o 
  -7  -3   9       13.44       10.84     14.11 o 
  -6  -3   9       18.41       29.50     13.52 o 
  -5  -3   9      178.52      183.26      8.79 o 
  -4  -3   9     1017.16     1014.17     23.65 o 
  -3  -3   9      171.43      172.41      7.06 o 
  -2  -3   9       59.83       53.76      3.96 o 
  -1  -3   9       92.00       95.47      4.89 o 
   0  -3   9      506.31      507.20     12.01 o 
   1  -3   9      331.04      340.43      8.91 o 
   2  -3   9       18.24       58.51     22.09 o 
   3  -3   9        5.85       15.88      3.01 o 
   4  -3   9       82.78       78.03      5.40 o 
   5  -3   9       24.72       19.87      3.74 o 
   6  -3   9      240.15      236.77      9.95 o 
   7  -3   9        1.14        4.84      3.27 o 
   8  -3   9       18.86       20.32      5.04 o 
   9  -3   9        4.12        7.47      7.99 o 
  -8  -2   9        3.32        7.70      6.60 o 
  -7  -2   9       32.63       35.05      8.30 o 
  -6  -2   9      103.61      106.52     12.39 o 
  -5  -2   9       88.91       89.12      8.48 o 
  -4  -2   9        1.36       -0.19      2.97 o 
  -3  -2   9        3.84        4.81      2.72 o 
  -2  -2   9      169.12      162.78      6.51 o 
  -1  -2   9      773.61      777.50     16.33 o 
   0  -2   9      541.08      516.01     24.20 o 
   1  -2   9       39.21       48.08      4.90 o 
   2  -2   9        0.84        4.12      3.92 o 
   3  -2   9      284.09      297.12      8.95 o 
   4  -2   9      215.45      243.14      8.83 o 
   5  -2   9        1.65        7.47      3.59 o 
   6  -2   9        4.30        5.58      5.02 o 
   7  -2   9       79.95       64.71      6.53 o 
   8  -2   9       18.15       26.21      5.23 o 
   9  -2   9       42.17       55.91      9.16 o 
  10  -2   9       15.21       -1.97      5.51 o 
  -8  -1   9        9.82        7.46      7.63 o 
  -7  -1   9       88.03      100.04     12.23 o 
  -6  -1   9       10.72       10.67      8.87 o 
  -5  -1   9       13.94       13.63      5.80 o 
  -4  -1   9        0.39        1.79      3.50 o 
  -3  -1   9      234.26      220.99      8.21 o 
  -2  -1   9       92.13       89.45      5.00 o 
  -1  -1   9        0.29        1.46      2.43 o 
   0  -1   9      144.20      155.09      7.19 o 
   1  -1   9      119.14      134.28      5.25 o 
   2  -1   9      130.15      112.04      5.18 o 
   3  -1   9      166.63      159.15      6.25 o 
   4  -1   9        4.36        4.09      2.38 o 
   5  -1   9        5.74        3.80      3.77 o 
   6  -1   9      199.69      208.62      8.33 o 
   7  -1   9      132.82      145.75     12.52 o 
   8  -1   9       24.65       31.58      5.96 o 
   9  -1   9        6.02        3.07      5.05 o 
  10  -1   9        8.83       16.55      7.62 o 
  -8   0   9        0.14        1.66      6.32 o 
  -7   0   9        1.53       -4.03      6.96 o 
  -6   0   9       25.19       21.07      6.97 o 
  -5   0   9      320.33      298.18     16.24 o 
  -4   0   9      208.57      219.38     12.39 o 
  -3   0   9      154.67      138.34      8.87 o 
  -2   0   9       80.32       63.98      4.92 o 
  -1   0   9       28.03       36.81      5.33 o 
   0   0   9      739.02      697.84     14.94 o 
   1   0   9      265.80      262.62      7.76 o 
   2   0   9      248.19      255.36      7.86 o 
   3   0   9        3.61        6.07      2.37 o 
   4   0   9      494.34      495.11     12.56 o 
   5   0   9       42.60       58.11      5.94 o 
   6   0   9      197.11      190.79     12.03 o 
   7   0   9      108.49       99.78      7.04 o 
   8   0   9        0.14       -5.34      5.34 o 
   9   0   9       48.20       41.67      8.90 o 
  10   0   9       42.02       30.15      8.56 o 
  -8   1   9        2.40       11.19      7.89 o 
  -7   1   9       45.54       37.28      8.93 o 
  -6   1   9      132.42      151.68     12.87 o 
  -5   1   9      434.41      390.07     19.20 o 
  -4   1   9       44.77       63.05     17.80 o 
  -3   1   9        3.98      177.62    115.28 o 
  -2   1   9      609.79      590.22     13.99 o 
  -1   1   9      263.44      275.69      8.22 o 
   0   1   9       88.56       97.44      4.71 o 
   1   1   9       67.06       78.16      5.07 o 
   2   1   9      430.69      447.34     13.01 o 
   3   1   9      531.90      529.38     14.46 o 
   4   1   9       35.64       53.30      5.57 o 
   5   1   9       24.47       22.72      6.20 o 
   6   1   9        3.50        3.44      2.39 o 
   7   1   9      263.54      254.42     14.36 o 
   8   1   9      114.90      142.74     20.58 o 
   9   1   9       42.39       35.18     11.83 o 
  10   1   9       13.29       12.27      7.21 o 
  11   1   9        1.16        1.80     12.40 o 
  -8   2   9       13.51       40.14     10.31 o 
  -7   2   9       40.93       42.10     14.80 o 
  -6   2   9        5.41        4.92      5.61 o 
  -5   2   9      330.88      302.10     18.03 o 
  -4   2   9      612.23      584.17     24.02 o 
  -3   2   9      639.30      655.15     24.22 o 
  -2   2   9        0.63       -1.68      3.20 o 
  -1   2   9      104.88      103.05      7.08 o 
   0   2   9      734.83      806.37     16.33 o 
   1   2   9      588.80      632.26     13.66 o 
   2   2   9      157.70      163.94     17.62 o 
   3   2   9      298.52      319.01     10.11 o 
   4   2   9      207.50      205.56      6.59 o 
   5   2   9        1.60        5.97      1.91 o 
   6   2   9      111.35      132.89      9.63 o 
   7   2   9      156.90      159.80     11.60 o 
   8   2   9       63.94      117.84     32.75 o 
   9   2   9       14.76       21.41      7.49 o 
  10   2   9       68.58       64.72     13.46 o 
  11   2   9       46.26       43.03     11.33 o 
  -8   3   9        4.43       -1.13      6.09 o 
  -7   3   9        4.92       14.62     11.30 o 
  -6   3   9       28.69       14.34      6.80 o 
  -5   3   9      102.30       79.59     10.34 o 
  -4   3   9       70.78       80.71      8.91 o 
  -3   3   9       23.74       17.64      5.35 o 
  -2   3   9       16.91       15.56      2.92 o 
  -1   3   9       70.40       85.28      5.52 o 
   0   3   9     1357.50     1452.68     26.32 o 
   1   3   9      130.71      133.09      5.58 o 
   2   3   9       16.67       17.42      2.69 o 
   3   3   9      571.60      605.02     13.14 o 
   4   3   9      973.02      984.09     18.63 o 
   5   3   9      126.92      126.76     24.85 o 
   6   3   9        0.21       -2.75      3.70 o 
   7   3   9       14.38       21.44      5.99 o 
   8   3   9       43.15       54.07      9.22 o 
   9   3   9      146.34      188.29     14.97 o 
  10   3   9       47.70       48.21     16.88 o 
  11   3   9       12.23        8.72      7.48 o 
  -7   4   9       27.10       19.45     17.30 o 
  -6   4   9       10.59       11.60     11.64 o 
  -5   4   9       62.77       68.48     11.40 o 
  -4   4   9       61.18       53.10      8.57 o 
  -3   4   9      233.16      237.87     19.72 o 
  -2   4   9      838.62      772.17     49.57 o 
  -1   4   9       81.55       72.53      5.51 o 
   0   4   9      194.44      202.29      6.85 o 
   1   4   9      179.98      190.69      7.21 o 
   2   4   9      254.57      248.12      7.76 o 
   3   4   9      276.59      273.72     12.29 o 
   4   4   9       86.84       74.65      7.12 o 
   5   4   9      172.31      164.98     19.45 o 
   6   4   9       30.73       31.65      7.40 o 
   7   4   9        0.38        8.61     12.03 o 
   8   4   9       59.94      112.03     37.16 o 
   9   4   9       34.23       45.87      8.54 o 
  10   4   9        0.08        1.09      5.22 o 
  11   4   9        2.52       32.65     16.24 o 
  -7   5   9        7.73       21.92     11.60 o 
  -6   5   9        2.80        1.54      5.64 o 
  -5   5   9      161.63      167.77     25.59 o 
  -4   5   9      344.98      370.96     20.36 o 
  -3   5   9      224.74      205.31     14.14 o 
  -2   5   9       16.10       22.02      6.09 o 
  -1   5   9        2.38        6.36      6.77 o 
   0   5   9      277.07      273.31      8.33 o 
   1   5   9      140.73      133.22      5.76 o 
   2   5   9       17.33       28.46      3.19 o 
   3   5   9       10.14       15.06      3.31 o 
   4   5   9      111.08      113.20     10.82 o 
   5   5   9       97.61       82.02      7.61 o 
   6   5   9      254.95      253.08     19.07 o 
   7   5   9       23.33       26.61      6.81 o 
   8   5   9        8.76       14.96      8.19 o 
   9   5   9       13.72       18.30      7.43 o 
  10   5   9       64.39       59.10     11.10 o 
  11   5   9       19.06       26.64     22.80 o 
  -7   6   9        9.80       20.92      8.67 o 
  -6   6   9       38.58       49.12     10.29 o 
  -5   6   9       51.35       52.05      9.45 o 
  -4   6   9        3.53       55.01     40.72 o 
  -3   6   9        2.71       13.10      8.83 o 
  -2   6   9       19.35       20.36      5.80 o 
  -1   6   9        8.79       12.84      3.04 o 
   0   6   9      179.70      173.27      7.27 o 
   1   6   9        0.63       -0.51      2.33 o 
   2   6   9       81.02       86.74      5.17 o 
   3   6   9      140.22      137.55      8.41 o 
   4   6   9      458.49      465.37     18.35 o 
   5   6   9      282.90      292.50     29.84 o 
   6   6   9      113.05       89.88     10.91 o 
   7   6   9      142.35      151.66     12.09 o 
   8   6   9        8.58        9.27      6.12 o 
   9   6   9       55.36       59.71     10.55 o 
  10   6   9       16.81       31.04     15.77 o 
  11   6   9        0.75       18.12     20.58 o 
  -6   7   9        1.02        3.67     15.50 o 
  -5   7   9       11.14       -4.75      5.97 o 
  -4   7   9        1.29        1.09      4.38 o 
  -3   7   9       55.21       55.62     13.24 o 
  -2   7   9      120.39      124.60     10.22 o 
  -1   7   9        8.74       16.87      3.10 o 
   0   7   9       31.40       40.12      4.38 o 
   1   7   9      270.81      267.34      9.20 o 
   2   7   9      407.75      404.44     11.11 o 
   3   7   9        8.94       20.11      5.17 o 
   4   7   9        1.66       -1.85      3.64 o 
   5   7   9       61.69       60.43      9.60 o 
   6   7   9        0.30        1.38      9.76 o 
   7   7   9       60.46       73.35      9.64 o 
   8   7   9       40.42       37.87      9.06 o 
   9   7   9        0.10        1.94      5.73 o 
  10   7   9        8.73       24.69      8.98 o 
  11   7   9       22.35       26.26     10.16 o 
  -6   8   9       11.50        4.06     12.51 o 
  -5   8   9       25.21       21.98     10.83 o 
  -4   8   9      136.56      159.21     18.86 o 
  -3   8   9       33.67       25.82      7.22 o 
  -2   8   9       36.65       31.11      7.27 o 
  -1   8   9       80.63       73.89      6.45 o 
   0   8   9      178.25      177.76      7.79 o 
   1   8   9      376.13      372.91     11.25 o 
   2   8   9       54.30       55.96      4.92 o 
   3   8   9       85.30      110.61     22.40 o 
   4   8   9        2.96       11.60      5.30 o 
   5   8   9       86.11       77.03      8.96 o 
   6   8   9       37.68       33.86      8.05 o 
   7   8   9        0.22        3.06      5.09 o 
   8   8   9       12.84       10.87      6.93 o 
   9   8   9       60.62       54.87     10.05 o 
  10   8   9      105.18       95.91     14.08 o 
  -5   9   9       20.59       20.03     21.38 o 
  -4   9   9        0.11       15.01     13.89 o 
  -3   9   9        6.17        5.32      6.31 o 
  -2   9   9      290.56      289.34     17.42 o 
  -1   9   9      263.27      298.01     26.29 o 
   0   9   9       75.54       91.04      6.52 o 
   1   9   9       72.13       78.74      6.39 o 
   2   9   9      170.53      166.87     10.12 o 
   3   9   9      119.60      119.42     10.41 o 
   4   9   9       25.90       22.24      6.73 o 
   5   9   9      255.80      263.86     15.64 o 
   6   9   9      155.07      131.71     12.27 o 
   7   9   9       62.16       72.99     12.43 o 
   8   9   9       75.24       75.43     16.16 o 
   9   9   9       78.52       88.13     14.25 o 
  10   9   9        5.08        6.14      7.52 o 
  -4  10   9       55.05       61.69     11.52 o 
  -3  10   9       18.66       18.57     10.65 o 
  -2  10   9        2.48        3.36      6.86 o 
  -1  10   9        7.22        6.38     16.69 o 
   0  10   9       16.51        6.11      3.48 o 
   1  10   9      248.13      238.21     11.37 o 
   2  10   9      314.67      304.35     11.38 o 
   3  10   9       47.52       41.49      7.24 o 
   4  10   9        2.09        1.56      4.51 o 
   5  10   9      187.97      182.89     15.68 o 
   6  10   9      286.62      266.10     25.76 o 
   7  10   9       48.12       65.91     10.94 o 
   8  10   9       12.48       19.55      8.84 o 
   9  10   9        1.88        2.23      6.52 o 
  10  10   9        7.68       -0.37      5.75 o 
  -3  11   9        0.80       -1.65      8.51 o 
  -2  11   9        0.76       14.83     14.11 o 
  -1  11   9       24.39       39.42     13.90 o 
   0  11   9      118.45      112.69      7.70 o 
   1  11   9       39.91       39.05      5.61 o 
   2  11   9        2.33        2.63      5.35 o 
   3  11   9       37.21       24.23      6.27 o 
   4  11   9       15.73       12.40      6.25 o 
   5  11   9       10.39        9.62      6.78 o 
   6  11   9       71.18       73.14     22.97 o 
   7  11   9        3.06       25.91     11.53 o 
   8  11   9        2.58       16.98     15.51 o 
   9  11   9       27.14       30.59      9.13 o 
  -2  12   9       76.44       71.79     11.89 o 
  -1  12   9        5.71       -6.11      6.11 o 
   0  12   9        0.31       -1.54      5.22 o 
   1  12   9       31.67       29.27      4.84 o 
   2  12   9       38.52       35.02      8.12 o 
   3  12   9       40.70       40.59     10.13 o 
   4  12   9        2.59        5.09      9.04 o 
   5  12   9        8.04        9.76     10.41 o 
   6  12   9        2.48        1.16      5.65 o 
   7  12   9        1.84       12.55     11.99 o 
   8  12   9       28.24       43.26     10.53 o 
  -1  13   9       20.21       23.70     16.91 o 
   0  13   9       15.35       34.60     15.03 o 
   1  13   9       20.68       -1.25      7.74 o 
   2  13   9       29.18       28.74      6.91 o 
   3  13   9       35.33       41.82      8.23 o 
   4  13   9       10.63       24.94      7.63 o 
   5  13   9       13.40        7.26      6.54 o 
   6  13   9       21.87       32.98     12.68 o 
   7  13   9        2.81       -0.43      7.53 o 
   8  13   9        6.29       10.33     18.48 o 
   0  14   9       50.52       62.38     18.25 o 
   2  14   9        0.82       12.77      9.88 o 
   3  14   9       32.88       27.59     18.68 o 
   4  14   9       24.83       10.57     12.51 o 
   5  14   9       24.29        5.32      6.41 o 
   6  14   9       18.42       12.96     12.67 o 
  -3 -12  10        6.18        0.39      6.14 o 
  -2 -12  10       52.55       54.54     18.33 o 
  -1 -12  10       69.55       68.20     13.20 o 
   0 -12  10       18.64       27.58     10.78 o 
   1 -12  10       29.71       32.40     10.38 o 
  -5 -11  10        1.69      -10.23     11.24 o 
  -4 -11  10       51.66       53.61     13.60 o 
  -3 -11  10       60.56       52.54     12.11 o 
  -2 -11  10       23.00       13.13     12.25 o 
  -1 -11  10       33.19       49.66     12.08 o 
   0 -11  10       17.69        4.40      7.37 o 
   1 -11  10       11.02        0.42      5.24 o 
   2 -11  10       72.31       45.88     11.42 o 
   3 -11  10       64.73       62.19     12.54 o 
  -6 -10  10       31.43       17.80     13.67 o 
  -5 -10  10       29.83       11.79      8.56 o 
  -4 -10  10       55.48       54.94     11.49 o 
  -3 -10  10        7.97        1.26      5.43 o 
  -2 -10  10        2.01       -5.61      6.67 o 
  -1 -10  10      112.28      104.08     21.01 o 
   0 -10  10      128.69      143.26     18.86 o 
   1 -10  10       20.59       41.85     13.46 o 
   2 -10  10        1.73        3.98      6.42 o 
   3 -10  10        2.60        0.94      5.49 o 
   4 -10  10       34.35       19.72     10.49 o 
  -6  -9  10       53.85       50.20     15.41 o 
  -5  -9  10        1.05       11.45     10.97 o 
  -4  -9  10       23.01       29.42     20.89 o 
  -3  -9  10       59.52       55.72     10.76 o 
  -2  -9  10       32.58       50.97      9.19 o 
  -1  -9  10       85.92       92.69     12.38 o 
   0  -9  10       27.11       36.94     18.45 o 
   1  -9  10       12.89       23.91      7.36 o 
   2  -9  10       29.74       48.32     16.85 o 
   3  -9  10        0.56       -5.67      6.94 o 
   4  -9  10       22.88       17.63      8.12 o 
   5  -9  10       20.27       27.52      8.66 o 
  -7  -8  10       27.24       33.54     14.59 o 
  -6  -8  10        9.12       16.44      7.38 o 
  -5  -8  10       23.00       32.83     11.83 o 
  -4  -8  10      153.28      185.00     15.07 o 
  -3  -8  10      115.57      131.41     13.48 o 
  -2  -8  10       37.93       73.16      9.79 o 
  -1  -8  10       61.90       68.51     10.46 o 
   0  -8  10       73.18       55.07      9.46 o 
   1  -8  10       82.69       91.70     17.56 o 
   2  -8  10       84.25       90.81     11.56 o 
   3  -8  10       94.06       97.59     11.92 o 
   4  -8  10        7.61       28.64      7.78 o 
   5  -8  10        8.75       14.70      7.61 o 
   6  -8  10       52.50       36.80      9.84 o 
  -7  -7  10       19.34       28.10     13.21 o 
  -6  -7  10       22.69       10.88      8.07 o 
  -5  -7  10       24.05       95.21     67.50 o 
  -4  -7  10       15.64       19.01      7.91 o 
  -3  -7  10       19.31       13.77      7.32 o 
  -2  -7  10        0.50        4.67     10.21 o 
  -1  -7  10       34.50       50.11      8.45 o 
   0  -7  10      143.23      142.93     14.54 o 
   1  -7  10      102.66       91.61     11.07 o 
   2  -7  10       35.02       42.43      8.64 o 
   3  -7  10       42.87       40.43      7.74 o 
   4  -7  10      140.12      126.13     12.00 o 
   5  -7  10       23.44       33.66     16.47 o 
   6  -7  10        6.95        1.27      5.98 o 
   7  -7  10        2.47        0.03     10.00 o 
  -7  -6  10       59.31       78.08     18.00 o 
  -6  -6  10        6.55        9.52     13.51 o 
  -5  -6  10        3.14       -0.65      4.04 o 
  -4  -6  10      157.50      152.18     15.49 o 
  -3  -6  10      331.70      334.00     17.75 o 
  -2  -6  10      120.36      126.24     12.87 o 
  -1  -6  10       80.48       93.56      9.69 o 
   0  -6  10       24.69       31.20      6.76 o 
   1  -6  10       13.59       16.02      7.96 o 
   2  -6  10      479.00      467.40     21.62 o 
   3  -6  10      203.28      224.24     14.89 o 
   4  -6  10        1.69        1.84      4.37 o 
   5  -6  10        5.56        8.95      5.77 o 
   6  -6  10        7.83        3.70      5.11 o 
   7  -6  10       24.07       25.12      8.22 o 
   8  -6  10       39.77       47.03     12.37 o 
  -8  -5  10       28.30       29.45     10.29 o 
  -7  -5  10       15.45       36.62      7.86 o 
  -6  -5  10        7.10       10.09      7.13 o 
  -5  -5  10      143.03      136.24      7.95 o 
  -4  -5  10      258.03      246.55     13.56 o 
  -3  -5  10      304.23      281.35     11.10 o 
  -2  -5  10       15.88       18.05      3.09 o 
  -1  -5  10        7.79       26.26      5.92 o 
   0  -5  10      218.57      205.61     12.07 o 
   1  -5  10       70.52       94.14      8.79 o 
   2  -5  10        1.10        4.70      4.26 o 
   3  -5  10       86.99       76.48      8.42 o 
   4  -5  10       25.83       17.22      6.22 o 
   5  -5  10      111.45      123.91     11.82 o 
   6  -5  10      151.18      152.23     12.21 o 
   7  -5  10       36.17       46.58     11.97 o 
   8  -5  10        2.92        0.50      5.07 o 
  -8  -4  10        3.92       -2.47      6.98 o 
  -7  -4  10       31.78       40.79      8.38 o 
  -6  -4  10       93.00       91.85     15.51 o 
  -5  -4  10       62.02       55.06      5.60 o 
  -4  -4  10       10.22       13.67      4.24 o 
  -3  -4  10      135.38      141.55      7.39 o 
  -2  -4  10      132.87      151.44      7.91 o 
  -1  -4  10      200.13      189.41      7.22 o 
   0  -4  10      132.00      112.97      5.21 o 
   1  -4  10      105.59      105.90      9.25 o 
   2  -4  10       56.49       67.75      8.16 o 
   3  -4  10       17.02       35.41     12.26 o 
   4  -4  10      472.09      456.07     18.92 o 
   5  -4  10      288.40      287.86     11.19 o 
   6  -4  10        8.33        8.24     14.04 o 
   7  -4  10       16.13        9.00      5.38 o 
   8  -4  10       17.93       33.74     15.73 o 
   9  -4  10        2.19       -0.27      6.80 o 
  -8  -3  10       60.93       70.02     11.72 o 
  -7  -3  10       17.48       20.02      8.36 o 
  -6  -3  10        5.52       16.91     11.67 o 
  -5  -3  10       52.48       45.93      6.58 o 
  -4  -3  10      226.57      206.68      9.45 o 
  -3  -3  10      218.69      227.82     11.55 o 
  -2  -3  10       77.33       96.08      5.72 o 
  -1  -3  10       60.49       64.44      5.30 o 
   0  -3  10       25.73       35.31      3.80 o 
   1  -3  10       74.96       86.85     10.02 o 
   2  -3  10     1585.61     1531.20     28.29 o 
   3  -3  10      120.70      144.52      9.28 o 
   4  -3  10      417.39      409.55     17.52 o 
   5  -3  10       90.07       84.79      6.97 o 
   6  -3  10      155.37      139.35      8.35 o 
   7  -3  10        0.21        5.69      5.96 o 
   8  -3  10        0.44        4.39      4.15 o 
  -8  -2  10       14.49       24.51     10.09 o 
  -7  -2  10        1.57        7.81      6.75 o 
  -6  -2  10       16.23       15.85      5.98 o 
  -5  -2  10      223.58      231.21     14.17 o 
  -4  -2  10       85.52       82.22      6.25 o 
  -3  -2  10        3.52        9.02      3.28 o 
  -2  -2  10       13.40       17.22      3.17 o 
  -1  -2  10       33.36       32.49      3.88 o 
   0  -2  10      494.78      461.39     14.90 o 
   1  -2  10      212.52      227.29      8.07 o 
   2  -2  10        0.31        4.54      2.55 o 
   3  -2  10       22.01       35.02      4.18 o 
   4  -2  10        3.59       18.67     14.65 o 
   5  -2  10      250.63      253.93     10.01 o 
   6  -2  10      238.82      243.56     10.99 o 
   7  -2  10        2.68        9.65      3.75 o 
   8  -2  10        0.94        6.02      4.52 o 
   9  -2  10       36.08       47.67      9.57 o 
  -8  -1  10       12.38        9.33     16.96 o 
  -7  -1  10       19.73       15.77      7.62 o 
  -6  -1  10       32.84       25.12      7.03 o 
  -5  -1  10        2.41        9.66     17.94 o 
  -4  -1  10       16.52       18.09      3.71 o 
  -3  -1  10       39.24       40.31      5.12 o 
  -2  -1  10       90.34       86.99      5.54 o 
  -1  -1  10      198.25      169.93      7.21 o 
   0  -1  10       55.04       45.17      5.42 o 
   1  -1  10       25.61       22.50      4.98 o 
   2  -1  10      100.52       96.60      5.21 o 
   3  -1  10       11.80       18.69      3.54 o 
   4  -1  10      301.23      301.84     10.67 o 
   5  -1  10       68.83       62.73      5.47 o 
   6  -1  10       25.63       24.30      8.30 o 
   7  -1  10      127.80      132.48     10.86 o 
   8  -1  10       52.58       35.78      8.05 o 
   9  -1  10        7.74       14.61     13.35 o 
  10  -1  10        3.77       17.06     15.62 o 
  -8   0  10       28.86       32.30      9.76 o 
  -7   0  10       16.99       13.05      7.66 o 
  -6   0  10       24.24       26.42      7.90 o 
  -5   0  10      102.70       97.08     10.06 o 
  -4   0  10      201.52      230.74     14.68 o 
  -3   0  10       17.95       24.56      4.03 o 
  -2   0  10        9.53       15.31      3.26 o 
  -1   0  10        2.37        6.19      3.72 o 
   0   0  10      245.27      246.07      8.29 o 
   1   0  10      423.36      465.94     12.51 o 
   2   0  10      187.50      155.69      6.63 o 
   3   0  10        7.83       10.68      4.74 o 
   4   0  10      231.99      215.86     12.76 o 
   5   0  10      160.46      157.64     11.85 o 
   6   0  10      464.36      468.04     24.15 o 
   7   0  10       58.71       65.05      6.14 o 
   8   0  10        0.81        1.54      4.95 o 
   9   0  10       12.98       39.92      8.71 o 
  10   0  10       27.00       15.07     17.14 o 
  -8   1  10        0.44       17.76     27.83 o 
  -7   1  10        3.19        3.61      6.61 o 
  -6   1  10      117.49      100.82     12.30 o 
  -5   1  10      536.95      547.53     25.04 o 
  -4   1  10       94.23       88.72      9.67 o 
  -3   1  10       62.93       79.77      8.83 o 
  -2   1  10      107.54      108.73      5.74 o 
  -1   1  10      476.01      499.62     16.86 o 
   0   1  10      326.72      324.16     10.68 o 
   1   1  10      621.53      649.92     26.88 o 
   2   1  10        6.51        8.76      5.69 o 
   3   1  10      135.92      130.47      8.19 o 
   4   1  10      435.82      469.00     36.35 o 
   5   1  10      492.92      624.08    102.76 o 
   6   1  10      100.78      102.58      5.91 o 
   7   1  10       76.78       73.13      8.98 o 
   8   1  10       11.32       13.88      6.65 o 
   9   1  10       47.79       45.93      9.95 o 
  10   1  10       52.32       62.76     25.15 o 
  -7   2  10       29.18       42.84     26.64 o 
  -6   2  10       23.20       25.17     11.34 o 
  -5   2  10       87.02       66.76     10.66 o 
  -4   2  10      122.54      118.41     15.93 o 
  -3   2  10        1.62       12.06      6.81 o 
  -2   2  10      307.27      305.14     14.56 o 
  -1   2  10      279.15      266.64     12.33 o 
   0   2  10        1.79        2.13      2.11 o 
   1   2  10      412.31      513.42     44.66 o 
   2   2  10     1053.63     1062.62     25.37 o 
   3   2  10      206.95      209.21      8.84 o 
   4   2  10      226.33      208.28      8.26 o 
   5   2  10        0.22       10.62      6.80 o 
   6   2  10        9.81       13.41      5.55 o 
   7   2  10      323.03      333.17     18.46 o 
   8   2  10      102.64       91.79     10.63 o 
   9   2  10        0.27        4.06      8.61 o 
  10   2  10       22.40       17.86      8.53 o 
  -7   3  10       13.52       29.97     14.81 o 
  -6   3  10        2.91        7.93     17.91 o 
  -5   3  10      143.24      134.26     12.87 o 
  -4   3  10      293.03      285.42     16.46 o 
  -3   3  10       25.43       41.34      7.76 o 
  -2   3  10       21.69       17.99      3.96 o 
  -1   3  10       22.28       29.42      3.70 o 
   0   3  10      227.42      248.69      8.77 o 
   1   3  10      560.06      589.40     14.40 o 
   2   3  10      161.94      155.75      7.00 o 
   3   3  10      403.13      410.73     11.20 o 
   4   3  10       10.44       11.96      2.43 o 
   5   3  10       45.04       40.56      6.72 o 
   6   3  10       97.25      115.26     10.04 o 
   7   3  10       56.36       61.12      9.21 o 
   8   3  10        1.75        2.23     10.92 o 
   9   3  10        6.68       12.10     12.29 o 
  10   3  10       66.46       85.87     16.31 o 
  -7   4  10       29.02       49.19     10.87 o 
  -6   4  10       33.58       41.02     10.07 o 
  -5   4  10       55.19       43.90      9.04 o 
  -4   4  10       14.65       65.85     33.65 o 
  -3   4  10       14.67       25.73      6.88 o 
  -2   4  10      409.51      407.81     18.83 o 
  -1   4  10      415.18      386.57     11.04 o 
   0   4  10       48.38       43.90      4.95 o 
   1   4  10      112.07      111.14      9.59 o 
   2   4  10        4.95        8.58      4.98 o 
   3   4  10        7.50        6.35      4.37 o 
   4   4  10      846.89      832.22     26.68 o 
   5   4  10      150.42      142.80     11.41 o 
   6   4  10       75.08       89.78     10.64 o 
   7   4  10        1.16       -4.58      6.28 o 
   8   4  10       90.31       93.77     10.80 o 
   9   4  10       20.27       18.64      7.63 o 
  10   4  10       13.65       30.77      9.30 o 
  -7   5  10       31.24       38.54     10.01 o 
  -6   5  10       16.44       31.77      8.65 o 
  -5   5  10       41.67       40.39      9.79 o 
  -4   5  10       65.36       69.55     10.37 o 
  -3   5  10       21.00       26.73      6.60 o 
  -2   5  10      405.51      429.47     18.67 o 
  -1   5  10       41.72       36.38      3.98 o 
   0   5  10       45.06       51.83      4.26 o 
   1   5  10        8.29       17.31      3.65 o 
   2   5  10      100.59      107.63      5.70 o 
   3   5  10      136.36      123.31     11.19 o 
   4   5  10       13.57       19.17      5.37 o 
   5   5  10       10.22       19.46      5.75 o 
   6   5  10       96.11       87.45      9.91 o 
   7   5  10       89.42       96.95     10.12 o 
   8   5  10       65.13       57.73      9.82 o 
   9   5  10        2.37        3.62      5.51 o 
  10   5  10        8.21        7.04      7.26 o 
  -6   6  10       13.43       29.30      9.39 o 
  -5   6  10       82.00       57.88     10.29 o 
  -4   6  10       59.19       62.51      9.73 o 
  -3   6  10       22.42       36.32     12.22 o 
  -2   6  10        0.16        5.08      6.27 o 
  -1   6  10        1.01        3.37      2.92 o 
   0   6  10       67.28       75.83      4.80 o 
   1   6  10       61.19       58.46      5.08 o 
   2   6  10       85.49       91.90      5.45 o 
   3   6  10       35.28       31.71      3.29 o 
   4   6  10       25.90       33.47      7.00 o 
   5   6  10      407.17      405.61     21.89 o 
   6   6  10      319.12      327.10     17.82 o 
   7   6  10       12.09       22.11      7.60 o 
   8   6  10        8.67       11.07      6.34 o 
   9   6  10       21.88       18.27     13.58 o 
  10   6  10       49.84       52.83     16.43 o 
  -6   7  10       11.66       -4.03      7.03 o 
  -5   7  10        2.48        4.22      6.60 o 
  -4   7  10        3.07        6.54      5.84 o 
  -3   7  10       37.26       45.09      9.88 o 
  -2   7  10       75.53       80.16      9.99 o 
  -1   7  10      130.74      119.77     10.50 o 
   0   7  10      134.09      153.85      7.45 o 
   1   7  10       58.30       51.94      5.03 o 
   2   7  10        2.73        3.57      2.66 o 
   3   7  10       93.33      107.79      9.22 o 
   4   7  10      564.45      592.30     26.84 o 
   5   7  10        3.34       20.54      6.26 o 
   6   7  10       43.05       58.39      8.03 o 
   7   7  10       42.27       40.12      8.34 o 
   8   7  10       39.03       29.64      7.99 o 
   9   7  10        0.63       -0.82      5.29 o 
  10   7  10       12.21       15.60     17.14 o 
  -5   8  10        8.06        7.84      7.20 o 
  -4   8  10       82.00      122.52     38.85 o 
  -3   8  10       57.72       60.79      9.86 o 
  -2   8  10      114.64      110.71     12.10 o 
  -1   8  10       56.32       58.07      8.04 o 
   0   8  10      148.58      141.35      8.82 o 
   1   8  10      380.28      353.25     12.65 o 
   2   8  10      157.82      148.37      7.26 o 
   3   8  10       29.49       25.00      5.99 o 
   4   8  10        2.31        3.37      8.22 o 
   5   8  10       10.34       -1.71      4.45 o 
   6   8  10       83.13       74.69      9.57 o 
   7   8  10       98.71      102.63     11.65 o 
   8   8  10       42.96       59.44     28.92 o 
   9   8  10        8.39       11.71     20.75 o 
  10   8  10       39.17       42.16     10.46 o 
  -4   9  10       13.66       28.53     10.12 o 
  -3   9  10       11.39        9.49     16.91 o 
  -2   9  10       13.36        4.30      5.65 o 
  -1   9  10      106.93       76.20      9.54 o 
   0   9  10      202.03      207.06      9.31 o 
   1   9  10       92.29       98.31      6.34 o 
   2   9  10        0.47        1.15      2.86 o 
   3   9  10       18.93       23.05      6.67 o 
   4   9  10      263.83      249.15     16.27 o 
   5   9  10      574.27      569.54     25.35 o 
   6   9  10      103.58      100.38     11.37 o 
   7   9  10       28.44       33.95     22.15 o 
   8   9  10       50.05       61.33     18.67 o 
   9   9  10       53.36       60.26     21.20 o 
  10   9  10       26.89       25.98     10.92 o 
  -4  10  10        7.95       -2.21      7.81 o 
  -3  10  10       31.17       22.81      8.65 o 
  -2  10  10        9.00        7.42      6.22 o 
  -1  10  10       41.70       60.36     22.30 o 
   0  10  10       21.53       31.57      6.85 o 
   1  10  10       21.78       26.67      6.73 o 
   2  10  10       69.24       56.35     18.56 o 
   3  10  10       59.44       66.14      8.61 o 
   4  10  10      100.15      105.24     10.25 o 
   5  10  10       17.70        9.17      6.62 o 
   6  10  10       52.77       63.04     12.49 o 
   7  10  10       64.75       64.11     10.34 o 
   8  10  10       29.20       29.70      9.62 o 
   9  10  10        0.13       -1.29      6.20 o 
  -3  11  10       15.39       19.93     13.17 o 
  -2  11  10        2.10        4.60      6.29 o 
  -1  11  10       15.98        7.85      6.17 o 
   0  11  10       96.28       88.13      9.79 o 
   1  11  10       72.93       51.04      6.62 o 
   2  11  10       28.18       31.81      6.51 o 
   3  11  10        0.12        3.14      4.66 o 
   4  11  10       51.64       61.27     16.30 o 
   5  11  10       16.39       33.72      7.81 o 
   6  11  10      135.30      136.74     20.09 o 
   7  11  10        7.23       13.11     15.81 o 
   8  11  10        1.14       -5.83      6.51 o 
   9  11  10        6.05        9.81     21.77 o 
  -2  12  10        1.54        8.04      9.67 o 
  -1  12  10        7.77       16.67     14.66 o 
   0  12  10       51.19       44.41      8.51 o 
   1  12  10       40.34       38.53     13.08 o 
   2  12  10        3.38        2.46      5.50 o 
   3  12  10       16.98       10.38      6.16 o 
   4  12  10       45.98       54.58     13.37 o 
   5  12  10       13.85       31.48      9.21 o 
   6  12  10        4.67        5.12      9.96 o 
   7  12  10        5.64        6.25     16.49 o 
   8  12  10       14.78       10.41      7.97 o 
   0  13  10        3.58       -8.04     10.10 o 
   1  13  10       63.47       49.63     14.46 o 
   2  13  10       65.30       71.16      9.49 o 
   3  13  10       26.10       33.93      8.41 o 
   4  13  10        8.49       26.37     15.89 o 
   5  13  10        5.29       13.62     13.21 o 
   6  13  10       21.49       28.07      8.66 o 
   7  13  10       25.80       33.75      9.73 o 
   2  14  10        7.06       -6.77     11.61 o 
   3  14  10        2.36       -5.72      5.98 o 
   4  14  10        0.69        2.47      8.99 o 
   5  14  10       34.17       15.10      8.53 o 
  -3 -11  11       27.20       17.01     10.47 o 
  -2 -11  11      122.26      143.30     16.70 o 
  -1 -11  11       56.39       48.51     12.86 o 
   0 -11  11        0.59        5.57      8.07 o 
   1 -11  11        8.55       -5.41      7.15 o 
   2 -11  11       44.99       52.69     11.69 o 
  -4 -10  11       36.67       29.95     11.17 o 
  -3 -10  11       39.17       34.86     13.67 o 
  -2 -10  11       13.55       18.75     20.50 o 
  -1 -10  11       19.61        3.45      7.19 o 
   0 -10  11       46.66       47.59     11.07 o 
   1 -10  11       26.07       31.86      9.11 o 
   2 -10  11       22.60       19.61      9.65 o 
   3 -10  11        2.30       -1.93      6.60 o 
   4 -10  11        0.11        5.77     11.02 o 
  -5  -9  11       45.71       38.35     10.38 o 
  -4  -9  11        5.63       -0.53      7.12 o 
  -3  -9  11        0.30        2.09      5.68 o 
  -2  -9  11       19.62       28.13      9.22 o 
  -1  -9  11      107.54      139.83     14.06 o 
   0  -9  11       45.17       41.94      9.99 o 
   1  -9  11        0.99        4.21      7.84 o 
   2  -9  11        6.60       24.48      8.69 o 
   3  -9  11       24.44       11.86      7.71 o 
   4  -9  11       74.18       60.65     11.69 o 
   5  -9  11       16.67       41.66     11.75 o 
  -6  -8  11       63.58       59.62     17.54 o 
  -5  -8  11       10.14        6.07     10.17 o 
  -4  -8  11        0.96       -1.58      6.02 o 
  -3  -8  11       43.42       37.78      8.82 o 
  -2  -8  11       19.49       -0.24      4.49 o 
  -1  -8  11        7.13       20.23     12.97 o 
   0  -8  11        6.63        0.40      4.85 o 
   1  -8  11       56.92       51.36      9.04 o 
   2  -8  11      170.51      190.90     16.31 o 
   3  -8  11       16.78        1.58      5.78 o 
   4  -8  11        2.90        3.34      6.31 o 
   5  -8  11       14.26       -0.56      6.84 o 
   6  -8  11        4.63        3.97     10.78 o 
  -5  -7  11       41.06       29.32      9.06 o 
  -4  -7  11       37.26       45.98      9.35 o 
  -3  -7  11       50.49       46.06      9.26 o 
  -2  -7  11        2.99       11.13      8.93 o 
  -1  -7  11        7.97       10.61      6.85 o 
   0  -7  11      199.03      203.42     14.62 o 
   1  -7  11      225.01      212.58     16.79 o 
   2  -7  11       85.33       87.12     38.19 o 
   3  -7  11       41.54       45.53      8.43 o 
   4  -7  11        2.86       -0.40      4.73 o 
   5  -7  11       12.44        5.87      5.90 o 
   6  -7  11       39.65       49.62     10.41 o 
  -7  -6  11       12.36        3.57     11.32 o 
  -6  -6  11       48.45       75.54     16.92 o 
  -5  -6  11       20.79       21.92     13.96 o 
  -4  -6  11       27.09       22.47     13.55 o 
  -3  -6  11       87.85       92.63     10.91 o 
  -2  -6  11      236.30      231.67     15.82 o 
  -1  -6  11      119.38      141.83     23.42 o 
   0  -6  11       23.00       26.74      6.72 o 
   1  -6  11        8.00       15.32     18.32 o 
   2  -6  11       39.62       37.22      8.48 o 
   3  -6  11      261.99      271.39     16.42 o 
   4  -6  11       77.36       59.95      9.29 o 
   5  -6  11        1.00       -2.57      4.85 o 
   6  -6  11        6.18       10.27      6.24 o 
   7  -6  11       13.41        1.28      5.32 o 
  -7  -5  11       34.52       51.17     18.30 o 
  -6  -5  11       10.92       12.37     11.61 o 
  -5  -5  11        5.67        8.73      4.83 o 
  -4  -5  11      126.04      126.67      8.18 o 
  -3  -5  11      465.72      455.08     21.55 o 
  -2  -5  11      150.38      162.15     13.90 o 
  -1  -5  11        2.33       12.85     11.13 o 
   0  -5  11        7.26        3.16      5.79 o 
   1  -5  11       89.26       90.57     10.17 o 
   2  -5  11      266.71      279.39     16.21 o 
   3  -5  11       47.24       52.33     21.14 o 
   4  -5  11        0.26        2.79      5.85 o 
   5  -5  11       30.50       12.97      5.90 o 
   6  -5  11       53.41       52.76     17.37 o 
   7  -5  11       46.52       57.43      9.75 o 
   8  -5  11       15.24       13.62     11.78 o 
  -7  -4  11       35.83       47.58      9.76 o 
  -6  -4  11       32.80       26.51     11.52 o 
  -5  -4  11       21.84       11.53      8.84 o 
  -4  -4  11       82.79       80.07      7.09 o 
  -3  -4  11      184.50      155.52      8.25 o 
  -2  -4  11       47.36       48.10      6.47 o 
  -1  -4  11       20.65       21.33      4.10 o 
   0  -4  11      316.86      314.85     16.54 o 
   1  -4  11      173.55      176.54     12.48 o 
   2  -4  11       72.11       70.69      8.65 o 
   3  -4  11      144.93      132.57     11.75 o 
   4  -4  11      388.55      393.48     19.04 o 
   5  -4  11       58.13       59.78      8.11 o 
   6  -4  11       39.52       49.26      8.22 o 
   7  -4  11        2.53        8.09     17.08 o 
   8  -4  11        0.60       -1.06      7.91 o 
  -7  -3  11       50.37       46.29     12.16 o 
  -6  -3  11       30.25       32.15      7.52 o 
  -5  -3  11        0.49       22.93     11.06 o 
  -4  -3  11       14.40       16.81     10.08 o 
  -3  -3  11      113.90      106.02      7.32 o 
  -2  -3  11      386.33      361.42     12.14 o 
  -1  -3  11       90.72       93.36      6.12 o 
   0  -3  11       10.85       20.44      4.33 o 
   1  -3  11       67.30       80.45      9.14 o 
   2  -3  11       84.86       73.50      5.28 o 
   3  -3  11      160.09      160.57      7.74 o 
   4  -3  11       69.67       73.55      6.07 o 
   5  -3  11       15.02       18.33      4.29 o 
   6  -3  11        1.27        9.26      3.96 o 
   7  -3  11       11.98       20.13      5.91 o 
   8  -3  11       10.67       12.40     10.21 o 
  -7  -2  11       19.54       20.23     11.36 o 
  -6  -2  11        4.83        5.46      6.69 o 
  -5  -2  11        1.00       17.76     14.27 o 
  -4  -2  11      103.50      102.73      7.90 o 
  -3  -2  11      218.98      208.28      9.40 o 
  -2  -2  11        3.33       13.86      8.46 o 
  -1  -2  11       32.89       45.67      4.67 o 
   0  -2  11       30.03       20.59      3.72 o 
   1  -2  11       82.82       73.72      7.03 o 
   2  -2  11      406.37      432.60     13.00 o 
   3  -2  11        0.58       -2.23      2.78 o 
   4  -2  11      191.56      211.84      9.46 o 
   5  -2  11      103.82      104.89      7.16 o 
   6  -2  11      185.21      173.35      8.92 o 
   7  -2  11       17.42       13.77      7.55 o 
   8  -2  11       15.15        5.43      6.25 o 
   9  -2  11       11.73        9.75     11.53 o 
  -7  -1  11       14.96       11.57     11.70 o 
  -6  -1  11        4.44        0.97      4.62 o 
  -5  -1  11        9.09       19.88      6.41 o 
  -4  -1  11       48.07       46.83      7.50 o 
  -3  -1  11       17.91       19.67      4.33 o 
  -2  -1  11       18.36       22.79      3.81 o 
  -1  -1  11       35.69       38.42      7.40 o 
   0  -1  11      228.17      209.41     10.88 o 
   1  -1  11        9.50        9.10      4.88 o 
   2  -1  11      148.70      150.35     11.18 o 
   3  -1  11      546.09      519.70     14.62 o 
   4  -1  11      291.51      281.30     11.17 o 
   5  -1  11        5.65       14.33      8.27 o 
   6  -1  11      124.11      115.47      7.61 o 
   7  -1  11       30.27       25.51      7.62 o 
   8  -1  11       10.32       -2.03      6.06 o 
   9  -1  11       24.11       15.67     16.12 o 
  -7   0  11       38.19       41.66     16.45 o 
  -6   0  11       21.27       30.27      8.65 o 
  -5   0  11        0.25        7.97     10.49 o 
  -4   0  11       76.49       81.45      9.65 o 
  -3   0  11      378.73      370.12     13.88 o 
  -2   0  11      287.63      303.06     11.15 o 
  -1   0  11      121.16      119.39      6.78 o 
   0   0  11       50.43       58.31      4.91 o 
   1   0  11       39.95       45.30      5.29 o 
   2   0  11      316.51      347.92     10.97 o 
   3   0  11      196.48      214.65      8.57 o 
   4   0  11       17.09       26.15      4.11 o 
   5   0  11       19.22       18.37      4.28 o 
   6   0  11       59.09       62.92      5.63 o 
   7   0  11      141.17      139.73     14.89 o 
   8   0  11       34.31       27.70      7.50 o 
   9   0  11        7.77        4.09      5.87 o 
  10   0  11        5.93       16.53     18.02 o 
  -7   1  11        7.69       36.84     15.87 o 
  -6   1  11       24.88       32.19     14.88 o 
  -5   1  11       76.98       82.20     14.55 o 
  -4   1  11      194.17      202.63     14.69 o 
  -3   1  11      195.35      187.59     12.09 o 
  -2   1  11        4.76       11.47      3.69 o 
  -1   1  11        8.48       14.09      3.39 o 
   0   1  11      496.56      510.18     14.40 o 
   1   1  11      252.74      248.88      8.76 o 
   2   1  11      164.28      169.75      7.60 o 
   3   1  11       18.48       24.40      3.73 o 
   4   1  11        1.76       -0.59      2.92 o 
   5   1  11      213.93      229.20     19.73 o 
   6   1  11      457.47      475.51     21.74 o 
   7   1  11       34.13       56.88      8.40 o 
   8   1  11        6.21        4.40     11.83 o 
   9   1  11       20.88       33.81      8.85 o 
  10   1  11       38.34       39.05      9.81 o 
  -7   2  11        5.54        9.44      7.72 o 
  -6   2  11       53.69       74.04     12.07 o 
  -5   2  11       71.52       83.27     26.95 o 
  -4   2  11      103.48      105.26     11.42 o 
  -3   2  11        7.86        9.34      5.74 o 
  -2   2  11        9.03       14.04      7.42 o 
  -1   2  11      202.62      235.66     12.87 o 
   0   2  11      127.36      151.02     21.19 o 
   1   2  11      255.15      259.67     19.26 o 
   2   2  11      128.32      193.36     48.54 o 
   3   2  11      403.30      423.28     14.43 o 
   4   2  11      285.52      271.05     11.07 o 
   5   2  11       15.98       16.63      4.83 o 
   6   2  11       75.10       67.25     16.76 o 
   7   2  11       79.12       99.54     10.99 o 
   8   2  11       14.04        7.09      6.13 o 
   9   2  11       20.92       40.35      8.57 o 
  10   2  11       20.27       14.35      9.48 o 
  -7   3  11       13.46       13.44     18.14 o 
  -6   3  11        4.76       10.13      7.91 o 
  -5   3  11       10.84        9.84     12.31 o 
  -4   3  11      261.33      273.47     17.52 o 
  -3   3  11      103.09      115.38     10.86 o 
  -2   3  11        1.00        0.55      3.42 o 
  -1   3  11       83.66       82.40      7.77 o 
   0   3  11       50.32       60.41      5.06 o 
   1   3  11      345.35      373.32     11.81 o 
   2   3  11     1064.29     1082.80     23.42 o 
   3   3  11       19.89       24.66      3.70 o 
   4   3  11      107.58       97.75      5.36 o 
   5   3  11       19.87       18.22      5.63 o 
   6   3  11        5.95       21.52     12.14 o 
   7   3  11      140.21      137.85     12.04 o 
   8   3  11       34.89       42.03      8.84 o 
   9   3  11        0.37       -2.39      5.50 o 
  10   3  11       14.34       21.37      8.95 o 
  -6   4  11       10.02       21.74      8.87 o 
  -5   4  11       36.35       41.23     12.02 o 
  -4   4  11      339.05      348.47     24.39 o 
  -3   4  11       83.84       87.53      9.90 o 
  -2   4  11       40.67       49.38      7.44 o 
  -1   4  11       83.02       79.53      5.50 o 
   0   4  11      212.18      221.10      8.55 o 
   1   4  11       67.37       55.96      4.64 o 
   2   4  11        3.92        8.70      4.21 o 
   3   4  11        8.78       14.57      4.74 o 
   4   4  11      140.23      131.42     10.58 o 
   5   4  11       29.60       25.20      6.83 o 
   6   4  11       33.92       51.77      7.80 o 
   7   4  11        6.80       15.48      7.51 o 
   8   4  11       35.03       34.80      7.99 o 
   9   4  11       17.52       34.14      9.38 o 
  10   4  11       60.22       55.38     11.02 o 
  -6   5  11       19.47       23.23     10.95 o 
  -5   5  11        7.46       12.51     11.71 o 
  -4   5  11      152.81      158.17     14.28 o 
  -3   5  11       10.86       10.19      6.48 o 
  -2   5  11       30.30       36.33      7.71 o 
  -1   5  11      156.31      158.17      7.33 o 
   0   5  11       37.37       36.57      4.43 o 
   1   5  11        0.17       -3.22      3.86 o 
   2   5  11       11.14       17.55      4.69 o 
   3   5  11       43.64       42.97      4.04 o 
   4   5  11      210.98      222.39     12.93 o 
   5   5  11       97.77       72.85      8.91 o 
   6   5  11        0.73        7.50      5.85 o 
   7   5  11       24.68       65.60     34.21 o 
   8   5  11      131.33      134.74     13.73 o 
   9   5  11       23.53       36.87      9.54 o 
  10   5  11        5.68       -0.21      6.62 o 
  -5   6  11       11.83        1.26      5.66 o 
  -4   6  11       76.61       70.75     16.12 o 
  -3   6  11       20.30       19.97      6.93 o 
  -2   6  11        0.23        7.63     10.32 o 
  -1   6  11       32.30       45.20      7.30 o 
   0   6  11        5.36        8.09      6.00 o 
   1   6  11       52.40       62.16      5.35 o 
   2   6  11      280.43      283.60     10.37 o 
   3   6  11        8.95       25.73     11.05 o 
   4   6  11        2.96       23.51      6.94 o 
   5   6  11      300.39      294.08     17.21 o 
   6   6  11       73.68       73.92     15.62 o 
   7   6  11        1.02        6.71      6.09 o 
   8   6  11        7.34        0.85      4.98 o 
   9   6  11        0.44        5.11      7.27 o 
  10   6  11        5.54       11.45     15.12 o 
  -5   7  11       23.01       34.51     21.48 o 
  -4   7  11       71.90       65.84     13.10 o 
  -3   7  11        5.17       13.26     14.78 o 
  -2   7  11        4.84        3.22      4.68 o 
  -1   7  11      212.30      187.97     13.36 o 
   0   7  11      190.02      180.70      8.38 o 
   1   7  11      111.76      109.30      7.08 o 
   2   7  11        7.91       11.88      3.50 o 
   3   7  11      105.33      121.80     12.63 o 
   4   7  11      317.65      321.11     35.81 o 
   5   7  11        6.40        7.42      6.18 o 
   6   7  11       34.92       31.71      7.68 o 
   7   7  11        2.07       14.25     13.62 o 
   8   7  11        1.38       19.19      8.41 o 
   9   7  11       26.57       42.79     10.92 o 
  10   7  11       32.24       31.92     10.28 o 
  -4   8  11       29.49       23.25      8.93 o 
  -3   8  11       42.46       50.26     10.12 o 
  -2   8  11      167.09      169.45     15.10 o 
  -1   8  11      125.09      111.62     10.95 o 
   0   8  11        3.61        6.81      6.65 o 
   1   8  11      170.20      163.08      8.83 o 
   2   8  11      207.13      207.42      9.45 o 
   3   8  11       82.01       85.59      8.81 o 
   4   8  11       50.29       45.11      8.14 o 
   5   8  11       34.98       30.08      7.47 o 
   6   8  11       27.37       19.28      7.88 o 
   7   8  11      157.49      167.45     14.49 o 
   8   8  11      117.83      103.90     16.20 o 
   9   8  11       18.72       10.06      9.37 o 
  -4   9  11        8.71       -4.82      7.98 o 
  -3   9  11       30.32       30.61      8.94 o 
  -2   9  11       30.15       40.27      8.66 o 
  -1   9  11        5.99       14.70      6.38 o 
   0   9  11        2.90        0.99      4.83 o 
   1   9  11      120.31      118.54     10.96 o 
   2   9  11       66.78       78.30     15.53 o 
   3   9  11        8.79       20.44      6.15 o 
   4   9  11      103.19      101.54     10.50 o 
   5   9  11      324.02      347.38     29.19 o 
   6   9  11       91.98       83.63     10.99 o 
   7   9  11       45.09       49.67      9.64 o 
   8   9  11       53.01       61.15     12.08 o 
   9   9  11       11.00       13.75     14.12 o 
  -3  10  11       12.72       28.33     18.48 o 
  -2  10  11       61.32       48.17      9.68 o 
  -1  10  11       53.00       55.91     13.85 o 
   0  10  11        3.53       11.43      6.08 o 
   1  10  11       13.70       21.66      5.55 o 
   2  10  11        8.70       11.07     18.34 o 
   3  10  11       25.88       27.33      7.53 o 
   4  10  11      107.86      114.77     11.17 o 
   5  10  11       13.71       23.50     11.98 o 
   6  10  11        9.14       13.48     16.24 o 
   7  10  11        2.46       -0.07      4.75 o 
   8  10  11       15.84       10.42      7.66 o 
   9  10  11        8.30        7.34     15.32 o 
  -2  11  11       58.76       38.18      9.75 o 
  -1  11  11       20.23       29.58      8.93 o 
   0  11  11        5.94       14.60     11.53 o 
   1  11  11       73.94       56.23     16.60 o 
   2  11  11       99.46       90.08      9.75 o 
   3  11  11        2.74       18.36     17.67 o 
   4  11  11       24.59       30.79      7.46 o 
   5  11  11       39.31       36.03      8.34 o 
   6  11  11       19.98       14.31     16.11 o 
   7  11  11       19.14       15.50      8.30 o 
   8  11  11       13.67       32.96     10.32 o 
  -1  12  11        2.43        0.27      8.31 o 
   0  12  11       45.10       49.36     15.70 o 
   1  12  11       45.59       53.77     14.78 o 
   2  12  11       29.66       28.91      9.07 o 
   3  12  11        3.66        0.29      4.29 o 
   4  12  11       14.45       13.34      8.22 o 
   5  12  11       25.60       17.95      7.99 o 
   6  12  11       21.86       11.36      8.22 o 
   7  12  11        9.02       27.18     32.54 o 
   1  13  11       31.93       31.16     14.16 o 
   2  13  11       37.75       39.53     16.38 o 
   3  13  11       37.79       47.13     15.77 o 
   4  13  11        7.35       17.73      7.75 o 
   5  13  11        2.35        2.21      5.70 o 
   6  13  11        4.46        1.64      6.57 o 
  -3 -10  12       49.72       43.96     12.75 o 
  -2 -10  12       88.48       69.47     14.51 o 
  -1 -10  12       17.56       26.99     10.98 o 
   0 -10  12        0.23       -2.14      8.50 o 
   1 -10  12        4.48        8.74      8.47 o 
   2 -10  12       27.35       38.54     11.22 o 
  -4  -9  12       47.70       41.70     10.94 o 
  -3  -9  12        0.14        4.28      7.13 o 
  -2  -9  12        0.14       -6.92      6.92 o 
  -1  -9  12       37.65       37.01     10.14 o 
   0  -9  12       55.69       55.30     11.79 o 
   1  -9  12        1.76       30.72     16.45 o 
   2  -9  12        1.75        1.31      6.36 o 
   3  -9  12       13.54       26.87      9.12 o 
   4  -9  12        7.66        0.26      4.99 o 
  -5  -8  12       15.69        0.06     12.55 o 
  -4  -8  12        2.08       18.02     14.51 o 
  -3  -8  12        0.28       23.72     11.60 o 
  -2  -8  12       22.29       11.26      9.61 o 
  -1  -8  12       61.18       56.66     20.13 o 
   0  -8  12       38.11       61.47     10.27 o 
   1  -8  12       19.12        5.45      7.38 o 
   2  -8  12       25.17       33.44     13.01 o 
   3  -8  12       45.24       34.79      9.55 o 
   4  -8  12       53.60       46.70     12.52 o 
   5  -8  12       16.08        9.87      8.60 o 
  -5  -7  12       29.00       54.36     17.00 o 
  -4  -7  12       34.42       43.27     18.87 o 
  -3  -7  12       46.70       65.26     11.59 o 
  -2  -7  12       14.86        2.71      5.74 o 
  -1  -7  12       16.50        2.10      8.43 o 
   0  -7  12      125.71      135.32     14.41 o 
   1  -7  12      128.20      118.88     12.68 o 
   2  -7  12       58.72       60.84     10.83 o 
   3  -7  12       14.06       26.28      8.01 o 
   4  -7  12        3.15        6.65      6.73 o 
   5  -7  12        4.85        2.37      5.81 o 
   6  -7  12       18.79        1.34      6.11 o 
  -6  -6  12       20.62        8.91     13.05 o 
  -4  -6  12       66.72       74.79     10.15 o 
  -3  -6  12       19.13       17.67      8.18 o 
  -2  -6  12        8.96        6.82      6.08 o 
  -1  -6  12       46.64       59.88      9.58 o 
   0  -6  12      150.73      175.29     13.84 o 
   1  -6  12       54.35       46.50     10.53 o 
   2  -6  12       37.28       32.30      7.91 o 
   3  -6  12       72.13       71.65     13.86 o 
   4  -6  12       13.25       12.73     10.07 o 
   5  -6  12       28.81       40.08     12.66 o 
   6  -6  12       12.41       13.48     10.15 o 
  -6  -5  12       37.27       33.41     17.14 o 
  -5  -5  12       30.71       18.33     13.37 o 
  -4  -5  12       34.81       20.56      7.88 o 
  -3  -5  12      105.03       99.55     22.30 o 
  -2  -5  12      220.51      203.23     21.39 o 
  -1  -5  12       81.77       82.30     10.51 o 
   0  -5  12        0.22        2.10      5.00 o 
   1  -5  12        2.15       52.60     45.36 o 
   2  -5  12       65.40       56.58      9.05 o 
   3  -5  12      231.28      212.17     16.24 o 
   4  -5  12       99.05       90.16     10.48 o 
   5  -5  12        0.20       -2.69      4.94 o 
   6  -5  12        7.20       10.99     18.11 o 
   7  -5  12       13.23        3.84      5.89 o 
  -6  -4  12       15.47       13.21     11.48 o 
  -5  -4  12       39.26       30.08      7.59 o 
  -4  -4  12       70.71       60.38      6.41 o 
  -3  -4  12      113.61       96.78      7.35 o 
  -2  -4  12       44.20       42.99      5.03 o 
  -1  -4  12        2.35        8.64      5.72 o 
   0  -4  12       39.60       30.09      7.23 o 
   1  -4  12       99.59       91.25     10.27 o 
   2  -4  12       37.66       47.60      8.04 o 
   3  -4  12       73.29       72.95      9.55 o 
   4  -4  12       67.91       69.70     19.39 o 
   5  -4  12       10.79       24.33     10.26 o 
   6  -4  12       18.59       25.46      8.08 o 
   7  -4  12       24.96       18.13      8.07 o 
  -6  -3  12       54.15       55.30      9.41 o 
  -5  -3  12       25.83       13.95      6.10 o 
  -4  -3  12        0.39        1.82      3.15 o 
  -3  -3  12       13.98       10.33      4.58 o 
  -2  -3  12       95.71       92.99      6.75 o 
  -1  -3  12        5.20        1.55      2.83 o 
   0  -3  12       28.88       28.60      8.10 o 
   1  -3  12      174.43      164.62     12.26 o 
   2  -3  12        0.77        1.35      6.93 o 
   3  -3  12       67.74       62.65      8.42 o 
   4  -3  12      191.80      184.07     12.90 o 
   5  -3  12       22.88       25.65      6.81 o 
   6  -3  12        3.77        8.58      5.70 o 
   7  -3  12        2.76       -3.74      4.90 o 
   8  -3  12       14.57        6.58     10.99 o 
  -7  -2  12       19.69       18.37      8.51 o 
  -6  -2  12       31.04       42.01     10.22 o 
  -5  -2  12        0.64        4.78      5.33 o 
  -4  -2  12        1.57        6.63      5.69 o 
  -3  -2  12       87.64       86.93      6.96 o 
  -2  -2  12      313.52      294.52     11.55 o 
  -1  -2  12        3.17        3.66      3.23 o 
   0  -2  12      100.02      109.29      6.50 o 
   1  -2  12      182.53      170.02      8.02 o 
   2  -2  12       98.31      104.77      6.73 o 
   3  -2  12        3.61        4.10      3.42 o 
   4  -2  12       46.32       37.68      5.13 o 
   5  -2  12        2.80       -0.13      2.71 o 
   6  -2  12       22.26       20.40      5.21 o 
   7  -2  12       59.96       59.25      9.02 o 
   8  -2  12       54.33       57.32     17.57 o 
   9  -2  12        9.23       16.89     14.08 o 
  -7  -1  12        0.18        4.38      7.01 o 
  -6  -1  12        2.08        2.42      5.59 o 
  -5  -1  12       28.74       33.08      8.13 o 
  -4  -1  12       85.46       90.44      9.67 o 
  -3  -1  12       68.38       78.75      8.45 o 
  -2  -1  12       50.08       58.98      6.11 o 
  -1  -1  12        0.37        8.51      7.96 o 
   0  -1  12        4.45        7.33      4.38 o 
   1  -1  12      281.96      311.29     11.15 o 
   2  -1  12      172.86      172.84     12.32 o 
   3  -1  12        0.27       -1.76      2.49 o 
   4  -1  12        2.99       10.84      6.02 o 
   5  -1  12      170.96      160.67      8.95 o 
   6  -1  12      119.06      105.72     12.54 o 
   7  -1  12       30.75       33.11     12.89 o 
   8  -1  12        6.06       -2.44      6.69 o 
   9  -1  12       14.46       33.14     13.73 o 
  -6   0  12       28.38       32.24     12.51 o 
  -5   0  12        7.46        8.62      6.43 o 
  -4   0  12       10.32        2.48      4.96 o 
  -3   0  12      155.68      185.30     39.53 o 
  -2   0  12      440.37      425.12     20.97 o 
  -1   0  12       67.90       77.72      6.08 o 
   0   0  12       34.83       33.73      5.66 o 
   1   0  12      246.72      239.30      9.57 o 
   2   0  12       12.67       21.06      4.05 o 
   3   0  12      131.29      136.55      7.82 o 
   4   0  12      197.09      204.59     11.05 o 
   5   0  12       27.84       36.57      8.59 o 
   6   0  12       26.24       47.11      8.07 o 
   7   0  12       35.97       47.27     11.15 o 
   8   0  12       63.43       65.13     10.00 o 
   9   0  12       16.87       15.42      8.45 o 
  -6   1  12       26.32       23.46      9.62 o 
  -5   1  12        4.20       15.27      9.60 o 
  -4   1  12       26.08       22.91      8.02 o 
  -3   1  12      255.04      303.42     16.90 o 
  -2   1  12      162.67      156.99     10.19 o 
  -1   1  12        1.56       -0.25      2.36 o 
   0   1  12       26.58       26.95      5.12 o 
   1   1  12      370.38      390.11     12.45 o 
   2   1  12      106.91      111.08      7.91 o 
   3   1  12        1.71       -1.09      2.36 o 
   4   1  12       62.52       50.69      7.74 o 
   5   1  12       44.80       37.24      9.73 o 
   6   1  12      205.12      214.77     18.68 o 
   7   1  12      110.94      117.25     11.45 o 
   8   1  12       28.38       -4.09      5.80 o 
   9   1  12        2.64        8.61      7.31 o 
  -6   2  12       49.86       50.36     10.81 o 
  -5   2  12       73.89       80.10     11.92 o 
  -4   2  12        4.06        8.23      6.12 o 
  -3   2  12        5.00       21.43      8.64 o 
  -2   2  12        6.28       30.16      6.69 o 
  -1   2  12        0.55        3.66      9.53 o 
   0   2  12      171.33      184.77     11.09 o 
   1   2  12      413.65      429.00     16.62 o 
   2   2  12      209.60      157.60     87.08 o 
   3   2  12      110.09       96.65      7.64 o 
   4   2  12        2.82        9.60      7.07 o 
   5   2  12      156.45      151.69     12.12 o 
   6   2  12      210.83      214.62     14.38 o 
   7   2  12        9.88        9.62      6.10 o 
   8   2  12        0.52       -0.03      4.29 o 
   9   2  12       23.72       30.90      9.82 o 
  -6   3  12       46.96       49.84     11.86 o 
  -5   3  12       55.02       50.36      9.52 o 
  -4   3  12        2.78        5.32      6.33 o 
  -3   3  12       63.80       65.67     10.55 o 
  -2   3  12      170.04      180.79     12.82 o 
  -1   3  12       38.39       33.44      4.40 o 
   0   3  12       43.48       36.98      4.58 o 
   1   3  12      296.72      284.38     11.39 o 
   2   3  12      147.26      152.60      7.58 o 
   3   3  12       52.23       57.61      5.24 o 
   4   3  12       21.48       21.49      3.71 o 
   5   3  12       30.14       35.27      7.42 o 
   6   3  12       20.22       26.88      7.15 o 
   7   3  12       89.64       93.01     11.24 o 
   8   3  12       36.46       49.94      9.89 o 
   9   3  12        5.93        1.63      6.08 o 
  10   3  12        0.19       -2.99      7.40 o 
  -6   4  12        9.72        6.23      7.63 o 
  -5   4  12       37.95       49.62     10.56 o 
  -4   4  12      102.22      117.41     13.45 o 
  -3   4  12      195.39      227.42     26.71 o 
  -2   4  12        0.91       -3.38      6.99 o 
  -1   4  12        3.25       -0.17      7.88 o 
   0   4  12       23.60       28.02      6.04 o 
   1   4  12       21.68       28.13      4.46 o 
   2   4  12      187.37      181.36      8.18 o 
   3   4  12       13.20       14.55      3.57 o 
   4   4  12       39.85       63.94     12.63 o 
   5   4  12       12.38       14.04      5.98 o 
   6   4  12      123.88      123.99     15.51 o 
   7   4  12      163.97      191.69     15.70 o 
   8   4  12       24.37       28.43     24.53 o 
   9   4  12        5.55       14.89     18.45 o 
  10   4  12       29.66       46.14     12.57 o 
  -5   5  12       23.00       18.90      9.67 o 
  -4   5  12       21.66       30.31      8.77 o 
  -3   5  12       52.23       49.16     10.57 o 
  -2   5  12        1.15       27.41     11.70 o 
  -1   5  12        0.97        3.94      4.62 o 
   0   5  12       30.97       28.71      4.27 o 
   1   5  12        0.55       -2.80      2.80 o 
   2   5  12       33.41       38.69      4.88 o 
   3   5  12      159.19      154.69     10.79 o 
   4   5  12        8.87       58.47     43.26 o 
   5   5  12       61.14       70.00     17.31 o 
   6   5  12       22.10       26.28      7.15 o 
   7   5  12       19.84       21.09      7.50 o 
   8   5  12       35.90       33.28      9.16 o 
   9   5  12       32.07       40.16     10.16 o 
  10   5  12       31.64       51.19     12.37 o 
  -5   6  12        6.13       17.41     15.69 o 
  -4   6  12       10.78       23.52     20.68 o 
  -3   6  12      101.80       83.94     11.66 o 
  -2   6  12       15.76        9.04      6.27 o 
  -1   6  12       43.83       46.22      9.61 o 
   0   6  12       18.50       20.54      3.93 o 
   1   6  12       16.40       15.63      3.85 o 
   2   6  12      198.64      189.06      9.25 o 
   3   6  12       59.42       62.14      7.96 o 
   4   6  12      104.70      111.40     12.01 o 
   5   6  12       20.73        3.34      5.00 o 
   6   6  12        2.15        0.44      6.05 o 
   7   6  12       11.62       25.08      8.40 o 
   8   6  12       27.58       34.00      8.77 o 
   9   6  12        0.29       -0.81      8.10 o 
  -4   7  12       55.37       58.83     12.54 o 
  -3   7  12       58.59       78.05     11.66 o 
  -2   7  12       11.72       21.34      7.47 o 
  -1   7  12      114.58      102.32     12.22 o 
   0   7  12      270.74      259.54     10.82 o 
   1   7  12       33.64       36.58      6.06 o 
   2   7  12      261.42      266.96     10.98 o 
   3   7  12      116.22      102.84     10.17 o 
   4   7  12        0.89        8.87      5.62 o 
   5   7  12       82.18       92.60     13.88 o 
   6   7  12      165.12      163.93     13.78 o 
   7   7  12        2.35        5.16     10.88 o 
   8   7  12        1.26       -6.18      6.85 o 
   9   7  12       28.94       23.78      8.83 o 
  -4   8  12       22.93       18.21      9.02 o 
  -3   8  12       21.60        9.28      6.82 o 
  -2   8  12        0.20       -2.12      5.38 o 
  -1   8  12       92.47       83.80     10.10 o 
   0   8  12      174.48      181.70     13.96 o 
   1   8  12        0.86        1.23      5.47 o 
   2   8  12       19.51       23.01      6.26 o 
   3   8  12      187.22      204.77     13.72 o 
   4   8  12       61.92       67.12      9.65 o 
   5   8  12       50.65       60.35     18.55 o 
   6   8  12       81.76       65.26     11.19 o 
   7   8  12       84.79       96.85     12.05 o 
   8   8  12       54.42       52.39     11.60 o 
   9   8  12       58.07       78.80     13.85 o 
  -3   9  12       78.51       78.46     13.08 o 
  -2   9  12        0.44        1.64      5.37 o 
  -1   9  12       18.24       17.93      6.78 o 
   0   9  12       28.88       22.69      6.97 o 
   1   9  12        2.50       13.65      8.64 o 
   2   9  12       22.97       20.90      6.04 o 
   3   9  12        6.65       17.38      7.88 o 
   4   9  12       73.37       73.76     10.32 o 
   5   9  12       19.08       11.60      7.30 o 
   6   9  12       48.76       44.30      9.55 o 
   7   9  12       79.96       90.28     12.66 o 
   8   9  12       23.31       13.68      7.89 o 
   9   9  12        0.33       14.18     25.99 o 
  -2  10  12        5.71        4.16      6.61 o 
  -1  10  12       75.95       78.99     11.02 o 
   0  10  12       86.16       57.51     13.40 o 
   1  10  12        4.80       35.41     13.75 o 
   2  10  12        7.78       -0.07      6.75 o 
   3  10  12       13.57       23.61     11.10 o 
   4  10  12        8.71        4.95      6.38 o 
   5  10  12       39.23       43.08     14.76 o 
   6  10  12       15.48       21.12      9.20 o 
   7  10  12        0.12       14.94     13.83 o 
   8  10  12        0.35       11.11      8.06 o 
  -1  11  12       48.43       85.61     17.71 o 
   0  11  12       25.45       41.64     16.81 o 
   1  11  12       12.43       23.99     13.54 o 
   2  11  12       18.97       16.36      6.35 o 
   3  11  12       10.40       14.40     10.30 o 
   4  11  12       18.92       24.46      7.73 o 
   5  11  12       24.71       28.18      8.53 o 
   6  11  12        4.90       14.59      9.87 o 
   7  11  12       16.08       31.19     10.35 o 
   1  12  12       24.30       22.82     14.43 o 
   2  12  12       43.81       43.05     15.22 o 
   3  12  12        2.53       19.08      7.39 o 
   4  12  12        3.59       -0.75      4.87 o 
   5  12  12       15.06       22.02     14.58 o 
   6  12  12       32.73       40.96     10.03 o 
  -2  -9  13       35.10       36.37     19.51 o 
  -1  -9  13        2.34       17.74     13.96 o 
   0  -9  13        1.49       31.71     33.34 o 
   1  -9  13        8.06       38.32     10.39 o 
   2  -9  13       31.79       19.16     16.18 o 
  -3  -8  13        3.39       -2.08      6.53 o 
  -2  -8  13        8.81       13.22     16.42 o 
  -1  -8  13       87.24       75.73     13.07 o 
   0  -8  13       78.13      108.23     13.76 o 
   1  -8  13       23.35        9.80      7.60 o 
   2  -8  13        6.09        2.86      6.47 o 
   3  -8  13       27.12       45.19     10.14 o 
   4  -8  13       43.13       48.10     11.79 o 
  -4  -7  13       11.18       -0.89      5.87 o 
  -3  -7  13       29.22       46.14     18.37 o 
  -2  -7  13       67.06       59.98     15.34 o 
  -1  -7  13       64.38       69.41     21.35 o 
   0  -7  13       43.37       51.14     11.52 o 
   1  -7  13       53.83       64.93     10.70 o 
   2  -7  13       41.29       60.55     11.48 o 
   3  -7  13       34.45       21.80      9.33 o 
   4  -7  13        9.27       -0.33      7.35 o 
   5  -7  13        3.93        3.24      7.68 o 
  -5  -6  13       50.93       35.93     15.05 o 
  -4  -6  13       59.35       64.32     11.27 o 
  -3  -6  13       40.75       49.67     14.77 o 
  -2  -6  13       33.36       25.05      8.11 o 
  -1  -6  13        9.24       13.05     11.05 o 
   0  -6  13       29.12       40.97      8.90 o 
   1  -6  13      146.65      167.12     15.83 o 
   2  -6  13       55.72       65.77     11.46 o 
   3  -6  13        2.90        5.90      7.32 o 
   4  -6  13        2.57        5.97      6.43 o 
   5  -6  13        8.07        4.42      5.84 o 
   6  -6  13       46.30       16.16     14.09 o 
  -5  -5  13       70.49       86.45     18.79 o 
  -3  -5  13        6.33       -5.83      6.24 o 
  -2  -5  13       28.80       35.08      8.99 o 
  -1  -5  13       71.29       64.64     11.07 o 
   0  -5  13       69.57       71.79     25.64 o 
   1  -5  13       24.91       35.86      8.27 o 
   2  -5  13       37.03       64.78     18.92 o 
   3  -5  13       75.81       75.56     17.35 o 
   4  -5  13       46.17       49.30      9.03 o 
   5  -5  13       24.99       22.92      8.02 o 
   6  -5  13        2.09       -3.57      5.94 o 
  -5  -4  13        9.47       -2.90     10.88 o 
  -4  -4  13       37.07       33.06     13.51 o 
  -3  -4  13       81.44       63.11     11.91 o 
  -2  -4  13       69.55       40.76      9.73 o 
  -1  -4  13       24.86        9.73      5.90 o 
   0  -4  13        1.44       -1.35      4.90 o 
   1  -4  13        1.49        0.41      4.55 o 
   2  -4  13       94.40       89.18     10.25 o 
   3  -4  13      192.78      194.61     15.53 o 
   4  -4  13       18.44        3.71     14.74 o 
   5  -4  13        0.15       32.14      9.67 o 
   6  -4  13        9.94       13.68     11.87 o 
   7  -4  13        2.16        0.38      7.72 o 
  -6  -3  13        8.66       -2.17     11.15 o 
  -5  -3  13       43.28       49.79     13.47 o 
  -4  -3  13       20.61       22.39      6.36 o 
  -3  -3  13        5.95        9.16      5.42 o 
  -2  -3  13        1.84        3.92      3.56 o 
  -1  -3  13       17.94       18.71      4.36 o 
   0  -3  13       78.82       88.74      9.94 o 
   1  -3  13       63.37       73.06      8.97 o 
   2  -3  13        1.15       21.12     19.74 o 
   3  -3  13        6.10        3.43      5.03 o 
   4  -3  13      132.53      127.97     11.34 o 
   5  -3  13       10.44        5.06      5.87 o 
   6  -3  13        6.13        6.34     14.07 o 
   7  -3  13       12.69       19.71     13.62 o 
  -6  -2  13       11.37        8.03     10.60 o 
  -5  -2  13       14.34       15.54     13.67 o 
  -4  -2  13        2.65       -5.13      5.13 o 
  -3  -2  13       14.55       21.83      5.75 o 
  -2  -2  13       61.30       59.99      6.18 o 
  -1  -2  13      119.99      137.41     11.43 o 
   0  -2  13       51.55       62.98      6.09 o 
   1  -2  13        0.46        1.85     10.68 o 
   2  -2  13        0.63        2.33      3.32 o 
   3  -2  13       70.87       58.00      6.14 o 
   4  -2  13      181.99      173.28     15.48 o 
   5  -2  13       23.10       32.39      7.20 o 
   6  -2  13        3.02       18.73      5.98 o 
   7  -2  13       25.30       18.60     11.48 o 
   8  -2  13       50.49        3.36      8.93 o 
  -6  -1  13        1.85        0.38      5.45 o 
  -5  -1  13        7.85       18.05     16.99 o 
  -4  -1  13       46.78       50.18      8.77 o 
  -3  -1  13       91.15       90.21      9.87 o 
  -2  -1  13      155.35      145.96      9.01 o 
  -1  -1  13      153.52      160.18      9.13 o 
   0  -1  13       13.43       14.00      4.54 o 
   1  -1  13       20.46       28.38      4.59 o 
   2  -1  13      198.17      215.67     10.28 o 
   3  -1  13       30.67       66.32     28.77 o 
   4  -1  13       35.08       34.70      5.22 o 
   5  -1  13       44.38       39.36      9.16 o 
   6  -1  13       38.57       45.67     10.29 o 
   7  -1  13       29.99       13.60      7.75 o 
   8  -1  13       19.78        4.74     10.78 o 
  -6   0  13        0.32       14.14     14.30 o 
  -5   0  13       36.38       49.64     11.48 o 
  -4   0  13       47.57       36.14      8.50 o 
  -3   0  13       16.57        7.27      5.66 o 
  -2   0  13       83.46       74.68     11.94 o 
  -1   0  13      341.74      355.41     13.45 o 
   0   0  13       58.70       61.60      6.36 o 
   1   0  13       11.65       17.35      4.33 o 
   2   0  13       85.55       85.87      6.76 o 
   3   0  13       27.91       27.95      4.58 o 
   4   0  13      166.77      184.30      9.98 o 
   5   0  13      118.27      112.05      7.98 o 
   6   0  13       19.84       45.36      8.72 o 
   7   0  13       28.45       29.89     10.26 o 
   8   0  13       26.13       25.45      8.35 o 
   9   0  13       21.28       23.47     15.08 o 
  -5   1  13        0.35       -0.38      5.19 o 
  -4   1  13       14.92       14.78      7.32 o 
  -3   1  13       85.67       96.15     15.04 o 
  -2   1  13      136.08      151.78     12.51 o 
  -1   1  13      172.97      184.91      9.84 o 
   0   1  13        0.88        5.03      5.12 o 
   1   1  13        6.23       18.15      5.05 o 
   2   1  13       94.44       91.40      9.02 o 
   3   1  13      253.19      251.88     10.95 o 
   4   1  13      183.55      208.29     29.36 o 
   5   1  13       41.04       36.14      9.83 o 
   6   1  13       12.79       18.32     14.01 o 
   7   1  13       39.23       51.46      9.34 o 
   8   1  13       46.18       47.09     15.72 o 
   9   1  13        1.57        0.65      5.30 o 
  -5   2  13        8.23       -0.67      4.96 o 
  -4   2  13       22.34       17.59     11.68 o 
  -3   2  13       26.04       23.84     14.38 o 
  -2   2  13       39.91       36.62      7.38 o 
  -1   2  13       74.79       66.97     10.79 o 
   0   2  13        7.46       10.75      7.28 o 
   1   2  13      143.31      136.52     11.26 o 
   2   2  13      182.52      175.81     11.00 o 
   3   2  13        2.03       -0.60      4.14 o 
   4   2  13       21.09       33.94      6.77 o 
   5   2  13       88.00       89.96     10.17 o 
   6   2  13       73.73       73.84      9.79 o 
   7   2  13       12.19        1.19      8.18 o 
   8   2  13        3.51       10.86      9.72 o 
   9   2  13       15.08       21.55      8.66 o 
  -5   3  13       41.06       44.11     11.10 o 
  -4   3  13       11.11       16.51      7.63 o 
  -3   3  13       12.62        4.14      5.51 o 
  -2   3  13       84.76      110.00     15.93 o 
  -1   3  13      100.17      129.33      8.43 o 
   0   3  13       95.55       96.44      7.17 o 
   1   3  13      112.50      110.40     11.08 o 
   2   3  13       72.20       60.22      5.51 o 
   3   3  13        0.97        3.84      6.68 o 
   4   3  13        4.66        4.24      4.93 o 
   5   3  13       11.79       21.74      9.03 o 
   6   3  13       32.31       24.29      8.16 o 
   7   3  13       11.51       13.26      7.30 o 
   8   3  13       20.25       17.74      8.84 o 
   9   3  13       25.47       28.00      9.29 o 
  -5   4  13       12.27        6.30      8.40 o 
  -4   4  13       51.45       51.09     10.45 o 
  -3   4  13       79.48      103.85     13.41 o 
  -2   4  13       83.34       97.38     11.46 o 
  -1   4  13        1.72        3.05      4.58 o 
   0   4  13        8.51        8.36      3.77 o 
   1   4  13       24.76       23.38      5.47 o 
   2   4  13       62.44       54.50      6.73 o 
   3   4  13       31.65       38.74      4.88 o 
   4   4  13        0.51        1.32      4.16 o 
   5   4  13       15.55       43.04      7.86 o 
   6   4  13       45.20       32.45      8.20 o 
   7   4  13      123.63      119.55     12.68 o 
   8   4  13       29.21       38.19      9.09 o 
   9   4  13       18.82       30.37      9.50 o 
  -4   5  13       42.34       38.89     11.01 o 
  -3   5  13       30.00       49.92     14.48 o 
  -2   5  13        7.96       17.12     16.52 o 
  -1   5  13        5.86        8.97      5.98 o 
   0   5  13        5.16       26.26     10.34 o 
   1   5  13       89.51       77.50      6.55 o 
   2   5  13       72.39       67.14      6.71 o 
   3   5  13       16.89       23.91      6.18 o 
   4   5  13       18.11       10.85      6.11 o 
   5   5  13       24.99       16.27      8.14 o 
   6   5  13       49.59       64.55     10.11 o 
   7   5  13       56.93       52.09      9.39 o 
   8   5  13        7.05       -1.33      6.34 o 
   9   5  13       19.18       30.05     13.60 o 
  -4   6  13        2.98       11.37     13.56 o 
  -3   6  13       56.81       32.01      9.73 o 
  -2   6  13       84.61       76.03     20.09 o 
  -1   6  13        2.36       17.03      9.41 o 
   0   6  13       68.12       61.87      6.98 o 
   1   6  13       76.03       79.63      7.98 o 
   2   6  13       88.82       84.55      6.94 o 
   3   6  13      223.57      216.04     17.40 o 
   4   6  13      180.98      172.55     17.27 o 
   5   6  13        9.76       17.20      7.50 o 
   6   6  13        0.10       -1.08      8.08 o 
   7   6  13       10.15       15.90     10.88 o 
   8   6  13       19.27        5.29      6.89 o 
   9   6  13        3.17       -7.71      7.71 o 
  -3   7  13       55.69       51.73     13.85 o 
  -2   7  13       72.82       71.97     18.75 o 
  -1   7  13        0.70       12.26     12.87 o 
   0   7  13       13.65        5.87      5.69 o 
   1   7  13      120.14      106.52      8.25 o 
   2   7  13      165.14      163.52     11.87 o 
   3   7  13       77.34       74.61      9.54 o 
   4   7  13       12.71       -3.15      6.34 o 
   5   7  13       49.71       49.53      8.99 o 
   6   7  13       46.00       62.65     14.50 o 
   7   7  13       42.73       48.30     10.78 o 
   8   7  13       27.71       26.81      8.74 o 
   9   7  13       19.90        8.98     22.07 o 
  -3   8  13       24.82       12.78      8.67 o 
  -2   8  13       21.28        8.21      7.04 o 
  -1   8  13        1.25       -3.27      5.72 o 
   0   8  13       74.75       84.06      9.89 o 
   1   8  13       17.18       10.20      4.90 o 
   2   8  13        9.96       -1.62      4.66 o 
   3   8  13       31.99       18.33      9.52 o 
   4   8  13        9.41       16.72      6.55 o 
   5   8  13       81.40       70.44     10.48 o 
   6   8  13      109.14      116.12     13.47 o 
   7   8  13       33.54       21.02      8.72 o 
   8   8  13       27.17       31.07     12.12 o 
  -2   9  13       67.17       75.67     12.14 o 
  -1   9  13        1.18       -2.40      5.53 o 
   1   9  13        1.65       36.90     14.76 o 
   2   9  13        4.79       -0.05      4.19 o 
   3   9  13      120.84      154.24     13.26 o 
   4   9  13       29.98       35.98     12.67 o 
   5   9  13        3.13        3.39      8.39 o 
   6   9  13       14.62       22.75      8.50 o 
   7   9  13       36.86       34.17     12.16 o 
   8   9  13        7.84       10.28      8.79 o 
  -1  10  13        2.71       -0.60      7.58 o 
   0  10  13       38.44       39.80     16.46 o 
   1  10  13       50.75       56.31     15.46 o 
   2  10  13       14.10       24.23     25.64 o 
   3  10  13       12.95       32.15      7.79 o 
   4  10  13        7.14        2.61      5.54 o 
   5  10  13       18.40       33.12     15.43 o 
   6  10  13        8.03       10.44      8.09 o 
   7  10  13        9.67       23.98      9.34 o 
   1  11  13        5.93        1.95      8.61 o 
   2  11  13        0.40       -2.49      9.02 o 
   3  11  13       20.80       16.07      7.41 o 
   4  11  13       53.30       33.70      8.97 o 
   5  11  13       35.37       47.81     10.09 o 
   6  11  13        7.81       17.21     10.44 o 
   3  12  13       22.00        0.03      8.50 o 
   4  12  13       12.58        4.54      6.30 o 
  -1  -8  14       17.20        7.48      8.20 o 
   0  -8  14       24.16       32.10     11.08 o 
   1  -8  14       36.62       32.84     21.81 o 
   2  -8  14       34.29       33.48     10.82 o 
  -3  -7  14        5.77       -4.15      9.04 o 
  -2  -7  14       34.33       35.00     10.68 o 
  -1  -7  14      182.83      178.82     19.64 o 
   0  -7  14       70.21       87.88     36.35 o 
   1  -7  14        5.68        6.56      7.23 o 
   2  -7  14        6.56       -3.45      6.38 o 
   3  -7  14       20.11       29.57     28.29 o 
  -3  -6  14       54.08       80.77     12.80 o 
  -2  -6  14       20.05       22.65      8.60 o 
  -1  -6  14       14.21       27.57     23.16 o 
   0  -6  14       36.17       35.56      9.83 o 
   1  -6  14       73.81       66.42     11.89 o 
   2  -6  14       28.77       29.44      9.24 o 
   3  -6  14        6.83       12.89     13.08 o 
   4  -6  14        5.80       17.86     14.67 o 
   5  -6  14        6.58       16.59     18.41 o 
  -4  -5  14       38.79       45.05     15.57 o 
  -3  -5  14        9.50        5.64      6.32 o 
  -2  -5  14        4.28        0.77      5.62 o 
  -1  -5  14       24.47       17.73      8.14 o 
   0  -5  14       28.67       32.53      9.10 o 
   1  -5  14       60.25       72.30     11.97 o 
   2  -5  14       44.92       56.08     10.65 o 
   3  -5  14        7.54        5.14      9.31 o 
   4  -5  14       17.32       20.85     12.08 o 
   5  -5  14       17.86       30.63      9.11 o 
  -4  -4  14       42.37       60.19     19.14 o 
  -3  -4  14        3.99        9.79      6.53 o 
  -2  -4  14       19.15       23.49     10.37 o 
  -1  -4  14       95.20       90.41     11.53 o 
   0  -4  14        1.66       12.36      7.76 o 
   1  -4  14        0.17        8.29     10.00 o 
   2  -4  14       70.49       67.67     10.37 o 
   3  -4  14       86.21       79.84     16.42 o 
   4  -4  14       33.98       24.47      7.79 o 
   5  -4  14        1.85        3.59      5.77 o 
   6  -4  14        2.49        9.10     12.56 o 
  -4  -3  14       39.77       34.22     14.43 o 
  -3  -3  14       31.36       52.36     14.38 o 
  -2  -3  14        8.15        1.38      6.20 o 
  -1  -3  14        0.13       -1.57      7.20 o 
   0  -3  14        6.86       34.79     10.97 o 
   1  -3  14       24.90       36.61      7.83 o 
   2  -3  14       43.15       38.75      7.80 o 
   3  -3  14       58.20       46.91      8.88 o 
   4  -3  14        5.27        1.82      8.51 o 
   5  -3  14        1.85       -3.25      4.99 o 
   6  -3  14       17.56       11.37     10.99 o 
  -5  -2  14       33.04       38.53     18.63 o 
  -4  -2  14        8.55       20.97     12.77 o 
  -3  -2  14       10.10       14.55      6.84 o 
  -2  -2  14       31.13       37.57      5.80 o 
  -1  -2  14       59.76       48.10      6.26 o 
   0  -2  14       90.15       98.05      8.14 o 
   1  -2  14       34.85       34.65      5.58 o 
   2  -2  14        1.18       -1.54      5.60 o 
   3  -2  14       23.51       23.75      8.41 o 
   4  -2  14      161.82      163.57     24.81 o 
   5  -2  14       24.94       20.22      8.23 o 
   6  -2  14        3.45       45.67     15.59 o 
   7  -2  14       27.90       18.14     13.97 o 
  -5  -1  14        8.79       11.00      9.52 o 
  -4  -1  14       28.92       13.58      7.55 o 
  -3  -1  14       78.33       81.26     10.55 o 
  -2  -1  14      115.23      120.02     10.92 o 
  -1  -1  14       36.14       33.32      5.39 o 
   0  -1  14       23.23       24.71      4.99 o 
   1  -1  14       74.16       70.30      9.32 o 
   2  -1  14       80.57       73.00      7.24 o 
   3  -1  14       48.64       60.31      6.40 o 
   4  -1  14       79.38       87.34     11.42 o 
   5  -1  14       31.67       26.00      9.46 o 
   6  -1  14        0.14        7.07     10.72 o 
   7  -1  14       20.96        6.88      9.12 o 
  -5   0  14       22.46        4.36      8.23 o 
  -4   0  14       29.21       45.99      9.38 o 
  -3   0  14       78.57       77.94     10.44 o 
  -2   0  14       63.32       55.59      8.61 o 
  -1   0  14        4.02        1.73      3.13 o 
   0   0  14       24.44       25.79      4.99 o 
   1   0  14       63.29       61.34      6.41 o 
   2   0  14       77.50       77.10      9.66 o 
   3   0  14       18.62       25.47      7.25 o 
   4   0  14       44.48       39.80      5.36 o 
   5   0  14      111.04      111.05     20.68 o 
   6   0  14       51.75       32.11     27.71 o 
   7   0  14       20.05       33.34     23.60 o 
   8   0  14       27.87       32.87     15.92 o 
  -5   1  14       21.28        0.20      5.16 o 
  -4   1  14        7.18        9.23      9.80 o 
  -3   1  14       26.38       28.15      8.20 o 
  -2   1  14       55.94       70.43      9.89 o 
  -1   1  14      101.99      111.21      7.67 o 
   0   1  14       31.89       26.45      6.78 o 
   1   1  14        0.18        1.62      3.65 o 
   2   1  14       54.65       46.36      5.74 o 
   3   1  14       76.02       78.91     14.53 o 
   4   1  14      195.70      224.27     21.61 o 
   5   1  14       97.92       94.95     14.30 o 
   6   1  14        0.34        8.43     15.30 o 
   7   1  14       18.96        6.94      6.40 o 
   8   1  14       11.30        2.11      5.87 o 
  -4   2  14       11.56       11.86      7.27 o 
  -3   2  14       84.43       77.88     11.82 o 
  -2   2  14       51.61       54.33     13.10 o 
  -1   2  14       28.53       30.19      5.72 o 
   0   2  14       59.21       64.58     17.83 o 
   1   2  14       27.73       23.98      7.11 o 
   2   2  14       65.31       65.06      7.43 o 
   3   2  14       59.45       46.67      7.27 o 
   4   2  14       20.39       21.22     11.18 o 
   5   2  14       31.29       24.31      7.40 o 
   6   2  14        0.28        4.72      5.94 o 
   7   2  14        3.42        3.12      5.45 o 
   8   2  14       56.21       56.31     10.89 o 
  -4   3  14        0.17        5.25      7.04 o 
  -3   3  14       28.77       28.94      8.46 o 
  -2   3  14       50.70       44.80     13.19 o 
  -1   3  14       76.73       66.96      9.48 o 
   0   3  14      102.68      112.31     10.06 o 
   1   3  14       14.23       17.60      4.45 o 
   2   3  14       14.84       16.93      5.76 o 
   3   3  14        2.17        7.30      4.06 o 
   4   3  14        0.72        0.81      6.15 o 
   5   3  14       65.37       59.78      9.98 o 
   6   3  14       28.95       30.00      8.65 o 
   7   3  14        6.24       -0.67      5.33 o 
   8   3  14       17.05       -7.13      7.13 o 
  -4   4  14        4.72       38.74     17.27 o 
  -3   4  14       12.71       13.42      7.96 o 
  -2   4  14       54.95       70.67     12.54 o 
  -1   4  14       65.27       60.37     10.26 o 
   0   4  14        0.45       -0.48      3.53 o 
   1   4  14        0.13        5.15      4.06 o 
   2   4  14       69.08       72.97      6.84 o 
   3   4  14       21.96       27.84     17.52 o 
   4   4  14        0.38        5.77      5.75 o 
   5   4  14        8.32       14.71      9.12 o 
   6   4  14       12.17        7.45      6.73 o 
   7   4  14       37.30       30.39      9.42 o 
   8   4  14       39.33       31.05      9.45 o 
  -3   5  14       27.43       23.09      8.80 o 
  -2   5  14       21.30       30.01      8.46 o 
  -1   5  14        1.45        4.52      6.93 o 
   0   5  14        0.99        2.27      6.28 o 
   1   5  14       40.18       41.14      5.56 o 
   2   5  14      145.38      157.44     11.57 o 
   3   5  14      114.46      113.27     10.42 o 
   4   5  14        5.15        7.58      5.46 o 
   5   5  14        3.20       -3.71      5.45 o 
   6   5  14       57.79       68.72     16.98 o 
   7   5  14       52.10       39.66     10.75 o 
   8   5  14       26.21       44.53     10.31 o 
  -3   6  14       10.52       35.46     10.97 o 
  -2   6  14       29.44       22.86      8.49 o 
  -1   6  14       47.03       40.34      8.83 o 
   0   6  14       27.37       36.17     10.40 o 
   1   6  14       38.75       42.71      9.28 o 
   2   6  14      128.73      104.92     10.64 o 
   3   6  14      140.65      108.53     11.35 o 
   4   6  14      113.09      108.26     11.27 o 
   5   6  14       21.20       16.05     10.19 o 
   6   6  14        5.67       13.94      7.87 o 
   7   6  14       25.41       20.07      9.02 o 
   8   6  14        4.93       27.86     13.08 o 
  -2   7  14       60.97       54.94     12.02 o 
  -1   7  14       21.67        9.91      6.76 o 
   0   7  14        1.84        1.49      5.75 o 
   1   7  14       35.40       27.63      6.20 o 
   2   7  14      108.28      104.40     10.24 o 
   3   7  14       91.85       97.19     14.53 o 
   4   7  14       29.12       23.88      7.34 o 
   5   7  14        3.11        7.05      6.40 o 
   6   7  14        2.92        4.57      6.33 o 
   7   7  14       48.82       47.26     10.93 o 
   8   7  14       60.10       63.99     13.44 o 
  -1   8  14        9.81        5.93      7.24 o 
   0   8  14        4.14       13.24     11.18 o 
   1   8  14       36.80       61.62     17.27 o 
   2   8  14       25.54       21.67      6.53 o 
   3   8  14        5.11       -0.53      5.64 o 
   4   8  14        3.50       -4.88      5.52 o 
   5   8  14       37.24       54.21     19.94 o 
   6   8  14       55.24       40.51      9.65 o 
   7   8  14       21.23       23.34     14.94 o 
  -1   9  14       58.42       75.48     17.49 o 
   0   9  14       20.44       21.14     14.40 o 
   2   9  14       23.06        1.68      7.96 o 
   3   9  14       73.27       68.23     16.79 o 
   4   9  14       15.82       11.71      8.03 o 
   5   9  14        0.97        3.15      5.78 o 
   6   9  14       10.62       18.79     12.09 o 
   7   9  14        6.16        3.59      8.87 o 
   1  10  14       32.82       15.62     13.70 o 
   2  10  14       21.98       19.74     12.51 o 
   3  10  14       60.40       52.82      9.83 o 
   4  10  14        7.14       33.34      8.75 o 
   5  10  14        0.52       10.22      7.57 o 
   6  10  14       16.01       21.35     14.76 o 
  -1  -6  15       52.13       62.04     18.00 o 
   0  -6  15       27.03       18.22     12.91 o 
   1  -6  15        1.74        4.56      6.98 o 
   2  -6  15       12.53       37.67     10.54 o 
   3  -6  15       26.03       21.27     10.10 o 
  -2  -5  15        8.88       17.32      8.83 o 
  -1  -5  15        0.11       -1.48      6.11 o 
   0  -5  15       30.78       36.06     23.70 o 
   1  -5  15       75.34       70.82     32.99 o 
   2  -5  15       21.82       27.02     17.11 o 
   3  -5  15        0.37       14.54     13.00 o 
   4  -5  15        7.32        9.03      6.97 o 
  -3  -4  15        6.11        8.85     11.07 o 
  -2  -4  15        8.42       18.89     11.52 o 
  -1  -4  15       17.75        9.28      6.90 o 
   0  -4  15        7.17       -2.54      8.10 o 
   1  -4  15       21.42       17.05     13.06 o 
   2  -4  15       58.34       52.88     10.73 o 
   3  -4  15       13.90       -3.44      7.17 o 
   4  -4  15        5.93        9.07      6.74 o 
  -3  -3  15       21.08        4.87      9.07 o 
  -2  -3  15        9.05        0.02      5.75 o 
  -1  -3  15       45.17       38.79      9.58 o 
   0  -3  15       12.44       19.70      7.92 o 
   1  -3  15        1.00        4.83      6.13 o 
   2  -3  15       89.68      124.17     16.96 o 
   3  -3  15       68.42       68.44     10.87 o 
   4  -3  15        0.91        8.16      6.00 o 
   5  -3  15        3.07       -9.91     13.00 o 
  -3  -2  15       18.03       13.67     12.13 o 
  -2  -2  15        0.24        1.79      7.63 o 
  -1  -2  15       46.75       20.28      7.35 o 
   0  -2  15      106.55      112.40     14.76 o 
   1  -2  15       35.35       49.66      8.90 o 
   2  -2  15       19.02       26.76      8.14 o 
   3  -2  15       34.65       41.88      8.66 o 
   4  -2  15       29.95       33.33     10.59 o 
   5  -2  15       33.30       12.56     11.75 o 
   6  -2  15       40.72       56.94     18.49 o 
  -3  -1  15        7.09        1.06      5.16 o 
  -2  -1  15       35.87       27.98      7.33 o 
  -1  -1  15      131.74      120.02     10.86 o 
   0  -1  15       79.46       73.36      8.10 o 
   1  -1  15        6.91        7.92      7.03 o 
   2  -1  15       11.93       -4.44      5.45 o 
   3  -1  15       86.18       75.47      9.45 o 
   4  -1  15       74.47       69.80     12.44 o 
   5  -1  15       15.96       31.19     12.67 o 
   6  -1  15       10.13        8.99     11.78 o 
  -3   0  15       21.99       20.74      9.19 o 
  -2   0  15       15.70        6.02      5.93 o 
  -1   0  15       39.77       53.56      9.69 o 
   0   0  15       26.23       21.55     16.31 o 
   1   0  15        5.49        1.78      4.48 o 
   2   0  15       44.24       47.71      6.61 o 
   3   0  15       40.67       43.41      5.85 o 
   4   0  15       27.25       30.48      8.36 o 
   5   0  15       61.29       59.37     16.95 o 
   7   0  15       32.44       57.83     15.65 o 
  -3   1  15        0.80        7.74      6.72 o 
  -2   1  15       17.14       38.05      8.49 o 
  -1   1  15       74.18       41.84      8.91 o 
   0   1  15       27.23       33.53      5.46 o 
   1   1  15       11.22       16.57     14.63 o 
   2   1  15       16.63       11.11      5.37 o 
   3   1  15       68.25       69.92     10.26 o 
   4   1  15       85.51      101.45     13.81 o 
   5   1  15       67.64       67.25     15.24 o 
   6   1  15       32.29       49.88      9.63 o 
   7   1  15        0.49       -5.98     10.13 o 
  -3   2  15        2.46       16.02      7.90 o 
  -2   2  15       78.06       91.40     11.63 o 
  -1   2  15      142.12      156.33     13.59 o 
   0   2  15       51.69       61.14      7.24 o 
   1   2  15        0.23        0.18      2.94 o 
   2   2  15       10.69       17.32      4.74 o 
   3   2  15       73.78       70.39      9.26 o 
   4   2  15       32.08       22.97      7.18 o 
   5   2  15       10.08       16.23      7.31 o 
   6   2  15        1.33        4.20      6.38 o 
   7   2  15        4.35        6.97      7.05 o 
  -3   3  15       16.05       28.42      9.92 o 
  -2   3  15       15.97        3.27      6.89 o 
  -1   3  15       47.19       40.56      8.95 o 
   0   3  15      102.00       95.86      8.55 o 
   1   3  15        6.47        5.92      4.20 o 
   2   3  15        1.38       18.04      8.07 o 
   3   3  15        0.14       14.09      6.30 o 
   4   3  15        3.30       -0.34      6.71 o 
   5   3  15       66.60       54.67     10.33 o 
   6   3  15       16.75       36.70     14.65 o 
   7   3  15        5.85        2.02      6.31 o 
  -3   4  15        0.50        2.96     10.84 o 
  -2   4  15       30.55       21.52     13.85 o 
  -1   4  15       48.40       40.26     10.18 o 
   0   4  15       44.06       45.75      8.84 o 
   1   4  15       12.84       11.99      4.50 o 
   2   4  15        0.65       12.32     10.00 o 
   3   4  15        9.34       25.88      7.50 o 
   4   4  15       25.37       17.33      6.95 o 
   5   4  15       79.10       75.33     17.29 o 
   6   4  15       52.34       55.47     11.29 o 
   7   4  15        0.26       14.76     12.98 o 
  -2   5  15       27.20       40.42     10.42 o 
  -1   5  15       19.25       -1.09      6.15 o 
   0   5  15       31.88       22.56     11.11 o 
   1   5  15       24.93       23.81      6.58 o 
   2   5  15       76.37       71.14     21.81 o 
   3   5  15       85.61       88.69     13.56 o 
   4   5  15        8.53        3.01      5.92 o 
   5   5  15       33.79       25.90      7.82 o 
   6   5  15       32.90       29.18      9.94 o 
   7   5  15       31.23       48.04     11.65 o 
  -2   6  15        3.53       11.23      7.72 o 
  -1   6  15       10.41        3.47     12.02 o 
   0   6  15       52.91       51.31     13.77 o 
   1   6  15       43.75       27.56     11.94 o 
   2   6  15       41.91       34.88      7.61 o 
   3   6  15       73.86       72.00     10.55 o 
   4   6  15       39.28       48.07      9.24 o 
   5   6  15       20.75       18.28     10.15 o 
   6   6  15       33.34       49.61     11.51 o 
   7   6  15       15.48       22.68     11.15 o 
  -1   7  15       32.16       38.42     16.14 o 
   0   7  15        8.23       17.16     12.02 o 
   1   7  15       12.03       36.01     13.62 o 
   2   7  15       10.52        8.38      5.91 o 
   3   7  15       47.49       61.48      9.60 o 
   4   7  15       47.69       49.84      9.23 o 
   5   7  15        2.76        0.46      5.11 o 
   6   7  15        0.86       -0.57      6.16 o 
   7   7  15       15.75        4.15      7.39 o 
   0   8  15        5.18       -0.35      8.77 o 
   1   8  15       20.67       10.86     12.35 o 
   2   8  15       44.76       48.79     15.24 o 
   3   8  15        9.50        9.37     12.81 o 
   4   8  15        9.99       17.81      7.36 o 
   5   8  15       14.79       21.11      8.10 o 
   6   8  15        2.12        9.32      7.78 o 
   2   9  15       30.30       32.73     14.89 o 
   3   9  15       15.04       32.76     14.43 o 
   4   9  15       27.52       20.44      8.13 o 
   5   9  15       19.77       22.38     10.10 o 
  -1  -4  16        1.02        9.09      7.95 o 
   0  -4  16       22.10       34.52      9.66 o 
   1  -4  16       65.08       75.49     12.39 o 
   2  -4  16        6.64       10.79      8.10 o 
   3  -4  16        1.51        3.71      9.88 o 
  -1  -3  16       30.12       50.47     10.40 o 
   0  -3  16        5.30       11.05     14.80 o 
   1  -3  16       18.01       21.68     19.79 o 
   2  -3  16       69.84       86.66     12.29 o 
   3  -3  16       20.67       30.98      9.11 o 
  -1  -2  16       12.32        2.41      8.80 o 
   0  -2  16       29.26       25.11      8.35 o 
   1  -2  16       13.58       21.57      9.69 o 
   2  -2  16       48.54       30.54     15.23 o 
   3  -2  16       90.30       99.58     12.58 o 
   4  -2  16        6.92        3.66     10.99 o 
  -2  -1  16       19.19       22.61     13.08 o 
  -1  -1  16       12.35       32.73     14.89 o 
   0  -1  16       85.15       78.81     10.97 o 
   1  -1  16       40.93       42.41     21.27 o 
   2  -1  16        3.21        3.88      5.72 o 
   3  -1  16       32.57       24.24      7.39 o 
   4  -1  16       42.05       51.85     17.81 o 
   5  -1  16       32.82       27.43     15.05 o 
  -2   0  16       20.89       70.34     18.19 o 
  -1   0  16        2.49       23.94     18.41 o 
   0   0  16       15.28       17.94      6.73 o 
   1   0  16       11.51        4.95      4.39 o 
   2   0  16       21.00       39.65      8.29 o 
   3   0  16       56.33       58.48     15.87 o 
   4   0  16       43.37       57.26     15.46 o 
   5   0  16        9.14        2.00      7.96 o 
  -2   1  16        4.02       -4.82      5.98 o 
  -1   1  16        0.13       -2.87      6.74 o 
   0   1  16       34.40       26.72      9.91 o 
   1   1  16       48.54       43.66      7.92 o 
   2   1  16       18.78       15.07      5.98 o 
   3   1  16       60.24       75.10     13.62 o 
   4   1  16       31.61       53.09     14.78 o 
   5   1  16       14.05       -6.52      9.67 o 
   6   1  16       14.80       -3.09     10.50 o 
  -2   2  16       20.29       23.60      9.43 o 
  -1   2  16       41.37       49.53      9.57 o 
   0   2  16       48.78       49.47     11.15 o 
   1   2  16       18.07       28.45      9.96 o 
   2   2  16        2.00      146.70     83.36 o 
   3   2  16       24.21       28.10      8.06 o 
   4   2  16       43.01       30.01      8.15 o 
   5   2  16        6.93       13.35     15.81 o 
   6   2  16        0.19       11.88      7.34 o 
  -1   3  16       38.75       19.13     10.49 o 
   0   3  16       22.61       10.83      6.80 o 
   1   3  16        0.38        0.79      7.01 o 
   2   3  16        0.44        1.71      9.84 o 
   3   3  16       16.52       21.14     10.91 o 
   4   3  16       35.72       32.40      8.45 o 
   5   3  16        2.36       -2.51      5.89 o 
   6   3  16        9.42        1.15      8.31 o 
  -1   4  16       22.65       28.54      8.88 o 
   0   4  16       63.77       67.85     12.68 o 
   1   4  16       28.64       37.61     14.27 o 
   2   4  16        1.99        7.05      8.10 o 
   3   4  16        9.38       21.70      7.34 o 
   4   4  16       50.55       42.75     10.40 o 
   5   4  16       88.96       77.69     11.88 o 
   6   4  16       43.56       48.46     11.30 o 
   0   5  16       33.99       52.88     14.97 o 
   1   5  16       25.42       31.27     14.43 o 
   2   5  16       15.60       12.60      6.65 o 
   3   5  16       28.86       20.26     14.25 o 
   4   5  16       57.59      104.80     30.00 o 
   5   5  16       54.05       58.91     11.15 o 
   6   5  16       25.95       23.76     16.43 o 
   0   6  16       17.79        2.36      9.23 o 
   1   6  16       21.51       10.88     12.43 o 
   2   6  16       36.51       46.41     16.38 o 
   3   6  16       44.12       50.84      9.76 o 
   4   6  16        5.82       27.21     11.53 o 
   5   6  16        2.91        4.30      6.88 o 
   1   7  16       21.73       21.31     14.76 o 
   2   7  16        1.67       28.05     13.21 o 
   3   7  16       24.76       18.87      8.51 o 
   4   7  16       17.17       16.65      8.26 o 
   1  -1  17       20.89       20.01     11.64 o 
   1   0  17       17.09       14.21     10.75 o 
   0   1  17        2.95       13.65     10.50 o 
   4   1  17        1.25        8.72     10.64 o 
   1   2  17       42.26       35.87     12.83 o 
   2   2  17        5.60        7.96      9.23 o 
   3   2  17        6.72        9.31      9.83 o 
   4   2  17       12.17        5.23     11.18 o 
   1   3  17        2.28       10.10     10.18 o 
   2   3  17        1.05       11.88      6.68 o 
   3   3  17       13.07       -0.03      6.15 o 
   4   3  17       45.39       44.90     10.20 o 
   2   4  17       11.68       18.22     11.61 o 
   3   4  17       10.73       23.99      8.43 o 
                                                 
